# Supplementary material for: Sac1 links phosphoinositide turnover to cryptococcal virulence
Source: mBio. 2024 Jul 2;15(8):e01496-24. doi: 10.1128/mbio.01496-24 (PMC11323556; doi:10.1128/mbio.01496-24)
Supplement: Table S1 — Uptake screen results. [file mbio.01496-24-s0002.xlsx]

## Sheet: S1A - 1st round BMDM all
CNAG	Product Description	Uptake Score	First round hit	Notes	Library Plate	Library Well
CNAG_00002	hypothetical protein	1.25641			20	C1
CNAG_00003	drug transporter	0.900173			20	C2			Notes:
CNAG_00004	hypothetical protein	0.948033			20	C3			[1]	poor growth observed
CNAG_00005	TPR repeat-containing protein	0.768297			9	F5			[2]	clumpy cells observed
CNAG_00006	prohibitin-2	0.98688			20	C4			[3]	potential contamination
CNAG_00009	calcium-binding protein	0.874687			8	F8			[4]	unusual host cell morphology observed
CNAG_00011	hypothetical protein	1.43853			34	A2			[5]	above baseline but not above median
CNAG_00012	hypothetical protein	0.884281			44	B7			[6]	two replicates
CNAG_00013	hypothetical protein, hypothetical protein, variant 2, hypothetical protein, variant 1	0.8674			19	H1			[7]	hits chosen using one-way ANOVA
CNAG_00015	hypothetical protein	0.993572			3	E2			[8]	CNAG no longer present in reference genome
CNAG_00020	hypothetical protein	0.855194			20	C5
CNAG_00023	hypothetical protein	1.19086			11	C5
CNAG_00024	hypothetical protein, variant 1, hypothetical protein, hypothetical protein, variant 2	0.903961			11	C4
CNAG_00025	vacuolar calcium exchanger	0.969876			44	B8
CNAG_00027	transcriptional activator	0.797934			20	C6
CNAG_00028	high-affinity nicotinic acid transporter, high-affinity nicotinic acid transporter, variant	1.22034			12	B12
CNAG_00029	D-3-phosphoglycerate dehydrogenase	1.01488			12	C1
CNAG_00030	D-3-phosphoglycerate dehydrogenase, variant, D-3-phosphoglycerate dehydrogenase	0.894553			20	C7
CNAG_00031	hypothetical protein, hypothetical protein, variant	0.958333			1	A5
CNAG_00032	2,4-dihydroxyhept-2-ene-1,7-dioic acid aldolase	0.920361			20	C8
CNAG_00033	hypothetical protein	0.945521			20	C9
CNAG_00035	hypothetical protein	1.11324			20	C10
CNAG_00036	SEC14 cytosolic factor	1.02677			20	C11
CNAG_00038	Alcohol dehydrogenase	1.40499			10	H11
CNAG_00039	hypothetical protein	0.773674			1	G4
CNAG_00043	hypothetical protein, variant, hypothetical protein	1.27709			20	C12
CNAG_00045	hypothetical protein	1.21439			20	D1
CNAG_00047	pyruvate dehydrogenase kinase	1.16868			20	D2
CNAG_00048	Sugar transporter	0.669684			16	F3
CNAG_00049	hypothetical protein	0.670181			16	F4
CNAG_00050	hypothetical protein	0.886107			20	D3
CNAG_00051	putative set3c deacetylase complex subunit	1.18255			4	C9
CNAG_00052	hypothetical protein	1.13383			4	C7
CNAG_00053	hypothetical protein	0.943014			20	D4
CNAG_00054	hypothetical protein	1.48906			13	D4
CNAG_00056	hypothetical protein	0.909345			20	D5
CNAG_00057	fructose-1,6-bisphosphatase I	0.68265			7	G3
CNAG_00060	chaperone regulator, variant, chaperone regulator	0.80223			20	D6
CNAG_00064	COPII-coated vesicle protein	0.778772			18	G7
CNAG_00066	membrane protein	0.876873			8	G3
CNAG_00068	specific RNA polymerase II transcription factor	2.06462	Y		42	A5
CNAG_00069	hypothetical protein	0.886369			20	D7
CNAG_00070	hypothetical protein	1.09953			7	E10
CNAG_00072	protein disulfide-isomerase	1.03651			20	D8
CNAG_00074	protein PNS1	1.03723			8	E8
CNAG_00075	hypothetical protein	0.822979			12	E9
CNAG_00076	A/G-specific adenine glycosylase	0.869525			12	E10
CNAG_00077	solute carrier family 26 (sodium-independent sulfate anion transporter), member 11	0.815955			33	D4
CNAG_00078	vacuolar protein	1.00762			5	H5
CNAG_00079	hypothetical protein	0.774803			4	E4
CNAG_00080	hypothetical protein	0.874613			20	D9
CNAG_00083	hypothetical protein	0.904642			16	F5
CNAG_00087	hypothetical protein	1.15359			20	D10
CNAG_00088	prohibitin PHB1	1.10843			20	D11
CNAG_00090	hypothetical protein, hypothetical protein, variant	1.40279			20	D12
CNAG_00091	hypothetical protein	1.07475			2	C2
CNAG_00092	mitochondrial protein	1.15408			20	E1
CNAG_00093	hypothetical protein	1.03847			20	E2
CNAG_00094	NAD-dependent epimerase/dehydratase	0.912243			20	E3
CNAG_00096	hypothetical protein	0.822645			20	E4
CNAG_00097	myo-inositol transporter, putative	0.698506			14	D6
CNAG_00098	palmitoyl-protein thioesterase	0.73119			14	D5
CNAG_00105	pyridoxal reductase	0.78462			20	E5
CNAG_00106	Two-component-like sensor kinase	1.43983	Y		3	E1
CNAG_00107	hypothetical protein	1.01201			3	D12
CNAG_00110	hypothetical protein	1.48796	Y	[5]	20	E6
CNAG_00115	chlorophyll synthesis pathway protein BchC	0.891214			42	G3
CNAG_00118	hypothetical protein	0.784829			20	E7
CNAG_00119	hypothetical protein	0.792994			20	E8
CNAG_00121	glycerol-3-phosphate dehydrogenase (NAD())	0.824177			20	E9
CNAG_00122	Alpha-amylase	1.15726			34	A6
CNAG_00123	hypothetical protein	0.757178			10	D9
CNAG_00124	Capsule structure designer protein	1.04386			10	D10
CNAG_00125	Putative regulator of G-protein signaling protein	0.854356			20	E10
CNAG_00126	2-deoxy-D-gluconate 3-dehydrogenase	1.02783			4	H4
CNAG_00127	hypothetical protein	1.09503			20	E11
CNAG_00128	hypothetical protein	0.747816			20	E12
CNAG_00129	hypothetical protein	1.59143	Y		5	B7
CNAG_00130	CAMK/CAMK1/CAMK1-RCK protein kinase	0.986409			42	E12
CNAG_00131	Alcohol dehydrogenase	0.990733			20	F1
CNAG_00133	hypothetical protein	1.35623			13	C9
CNAG_00134	hypothetical protein	0.88126			44	B9
CNAG_00135	cyclophilin	0.861086			44	B10
CNAG_00137	hypothetical protein	0.634821			4	G3
CNAG_00139	hypothetical protein	0.775568			1	F7
CNAG_00141	monooxygenase	0.919508			1	H12
CNAG_00144	hypothetical protein, variant, hypothetical protein	0.720615			20	F2
CNAG_00146	5'/3'-nucleotidase SurE	0.846653			20	F3
CNAG_00149	NADH dehydrogenase (ubiquinone) 1 alpha subcomplex 4	0.91897			19	B6
CNAG_00150	peptidase	1.07203			15	H1
CNAG_00151	transcription elongation regulator 1	1.43638	Y		20	F4
CNAG_00152	hypothetical protein	0.756303			20	F5
CNAG_00153	hypothetical protein, variant, hypothetical protein	1.00773			44	B11
CNAG_00154	oxidoreductase	0.892673			15	C8
CNAG_00155	hypothetical protein	0.76557			20	F6
CNAG_00156	Putative zinc finger transcription factor	1.60567	Y		5	A7
CNAG_00157	hypothetical protein	0.985406			42	C9
CNAG_00158	alpha-1,6-mannosyltransferase	0.752717			20	F7
CNAG_00159	hypothetical protein	0.87621			20	F8
CNAG_00160	hypothetical protein	0.74552			20	F9
CNAG_00161	auxin-induced protein	0.717652			14	D8
CNAG_00162	alternative oxidase, mitochondrial	1.08717			6	E5
CNAG_00164	hypothetical protein	1.07207			3	F4
CNAG_00165	methylthioadenosine phosphorylase	0.900802			6	F12
CNAG_00167	hypothetical protein	0.920556			20	F10
CNAG_00171	peroxin-2	1.08038			20	F11
CNAG_00172	kinesin	1.28643			20	F12
CNAG_00173	hypothetical protein	0.88046			20	G1
CNAG_00174	hypothetical protein	0.68879			20	G2
CNAG_00176	glutamate carboxypeptidase, glutamate carboxypeptidase, variant	0.995527			18	B4
CNAG_00177	hypothetical protein	1.01841			18	B5
CNAG_00179	guanine nucleotide-binding protein subunit alpha, variant, guanine nucleotide-binding protein subunit alpha	0.831539			3	C2
CNAG_00180	ubiquitin carboxyl-terminal hydrolase L3	0.936183			20	G3
CNAG_00181	macrophage erythroblast attacher isoform 1	1.04223			19	H12
CNAG_00182	retrograde transporter, retrograde transporter, variant	0.910197			20	G4
CNAG_00183	alternative cyclin Pcl12, alternative cyclin Pcl12, variant	1.10899			3	A10
CNAG_00185	hypothetical protein	0.928618			20	G5
CNAG_00186	mitotic spindle organizing protein 1	0.930661			20	G6
CNAG_00187	ubiquitin carboxyl-terminal hydrolase 1	0.931845			20	G7
CNAG_00188	endoplasmic reticulum protein	1.27405			8	B5
CNAG_00189	hypothetical protein	1.54371			8	B4
CNAG_00191	etoposide-induced protein	0.916742			0	F10
CNAG_00192	hypothetical protein	0.808607			2	B3
CNAG_00193	GATA type zinc finger protein asd-4	0.691288			1	E3
CNAG_00194	hypothetical protein	1.03722			33	D1
CNAG_00195	exosome complex protein LRP1	0.892804			20	G8
CNAG_00229	hypothetical protein	0.911697			20	G9
CNAG_00231	hypothetical protein	0.809312			20	G10
CNAG_00234	tRNA-dihydrouridine synthase 4	0.915565			20	G11
CNAG_00235	amt family ammonium transporter	0.819333			8	G11
CNAG_00236	8-Amino-7-oxononanoate synthase	4.21911	Y	[1]	8	G10
CNAG_00237	3-isopropylmalate dehydratase, large subunit	0.882792			44	B12
CNAG_00240	hypothetical protein	2.55924	Y		18	G1
CNAG_00241	protein AIR1/2	0.901914			16	H1
CNAG_00242	hypothetical protein	1.10507			20	G12
CNAG_00246	hypothetical protein	1.05871			1	D3
CNAG_00247	alpha-aminoadipic semialdehyde synthase	1.22254			1	D5
CNAG_00248	ESCRT-II complex subunit VPS36	1.47873	Y	[5]	20	H1
CNAG_00250	hypothetical protein	0.891775			20	H2
CNAG_00251	hypothetical protein	0.984965			20	H3
CNAG_00252	transcription elongation factor B, polypeptide 1, variant, transcription elongation factor B, polypeptide 1	1.51801	Y	[5]	20	H4
CNAG_00257	kinesin family member 21A, kinesin family member 21A, variant	1.00893			20	H5
CNAG_00258	Fungal gamma tubulin complex family protein	1.03204			20	H6
CNAG_00260	transformer-2 protein	0.928291			5	G10
CNAG_00261	hypothetical protein	1.2429			5	H3
CNAG_00262	hypothetical protein, variant, hypothetical protein	0.89331			20	H7
CNAG_00263	serine/threonine/tyrosine-interacting protein	1.86614	Y		33	E1
CNAG_00264	nuclease I, nuclease I, variant	1.32118			7	B9
CNAG_00266	hypothetical protein	1.02967			20	H8
CNAG_00267	hypothetical protein	0.892268			20	H9
CNAG_00269	Sorbitol dehydrogenase	1.14661			0	B11
CNAG_00272	hypothetical protein	0.945121			20	H10
CNAG_00274	hypothetical protein	1.06969			20	H11
CNAG_00275	hypothetical protein	0.783057			8	H11
CNAG_00276	hypothetical protein	0.829076			8	H10
CNAG_00277	hypothetical protein	1.25763			20	H12
CNAG_00278	methionine aminopeptidase, type I	3.11627	Y		18	A1
CNAG_00279	hypothetical protein	0.941385			17	H12
CNAG_00280	complement component 1 Q subcomponent-binding protein, mitochondrial	0.953954			19	G7
CNAG_00283	hypothetical protein	1.31014			14	E1
CNAG_00284	efflux protein EncT, efflux protein EncT, variant	1.04983			14	E2
CNAG_00285	hypothetical protein	0.900128			41	G3
CNAG_00287	cytoplasmic protein	0.901326			17	G3
CNAG_00288	oligoribonuclease	2.332	Y		21	A1
CNAG_00289	hypothetical protein	2.08861	Y		21	A2
CNAG_00290	Aminopeptidase	2.0743	Y		21	A3
CNAG_00291	hypothetical protein	1.29814			21	A4
CNAG_00293	Ras-like protein	0.399431			13	D5
CNAG_00294	splicing factor 45	1.22176			13	D6
CNAG_00299	DNA repair protein rad5	1.27924			21	A5
CNAG_00301	hypothetical protein	0.930871			1	F8
CNAG_00302	hypothetical protein	1.11389			8	E12
CNAG_00303	high-affinity nicotinic acid transporter, high-affinity nicotinic acid transporter, variant	0.735071			10	G6
CNAG_00304	hypothetical protein	1.92003			21	A6
CNAG_00305	chaperone activator, variant, chaperone activator	1.4936			21	A7
CNAG_00306	Copper-detoxifying metallothionein 2	0.746729			9	F10
CNAG_00308	gly-X carboxypeptidase	1.48532			21	A8
CNAG_00309	membrane protein	1.43405			21	A9
CNAG_00313	hypothetical protein	1.5792			21	A10
CNAG_00315	HHE domain-containing protein	0.968226			10	B11
CNAG_00316	rdgB/HAM1 family non-canonical purine NTP pyrophosphatase	2.29368	Y		21	A11
CNAG_00317	hypothetical protein	2.62234	Y		21	A12
CNAG_00321	dRaptor	0.928567			44	C1
CNAG_00322	hypothetical protein	1.34622	Y	[5]	21	B1
CNAG_00323	hypothetical protein	1.22521			21	B2
CNAG_00326	hypothetical protein	1.13351			21	B3
CNAG_00328	DNA excision repair protein ERCC-5	1.20116			21	B4
CNAG_00330	transcription factor TFIIIB component b''	0.859653			21	B5
CNAG_00331	anon-23da protein	0.773035			9	F2
CNAG_00332	hypothetical protein	0.587174			6	F3
CNAG_00333	hypothetical protein	0.694389			6	F4
CNAG_00337	hypothetical protein	0.959165			3	A4
CNAG_00342	hypothetical protein	0.969274			21	B6
CNAG_00344	hypothetical protein	0.8553			21	B7
CNAG_00347	DEAH box polypeptide 36	0.86944			34	C6
CNAG_00349	hypothetical protein	1.2584			15	E11
CNAG_00353	3-oxo-5-alpha-steroid 4-dehydrogenase 1	0.966009			44	C2
CNAG_00354	vacuolar protein 8	1.65679	Y		18	B8
CNAG_00355	hypothetical protein	1.07128			18	B7
CNAG_00357	ribonuclease HI, variant, ribonuclease HI	1.04749			21	B8
CNAG_00358	tRNA dimethylallyltransferase, variant, tRNA dimethylallyltransferase	1.12813			21	B9
CNAG_00359	hypothetical protein	0.830409			9	G2
CNAG_00361	hypothetical protein	1.50811			19	A7
CNAG_00363	Two-component-like sensor kinase	0.923835			4	A7
CNAG_00365	lysophospholipid acyltransferase	0.992997			44	C3
CNAG_00367	dynactin 5	2.16872	Y		21	B10
CNAG_00368	vacuolar-sorting protein 53 long isoform	2.31198	Y		21	B11
CNAG_00369	hypothetical protein	1.31582			15	A4
CNAG_00371	methylglutaconyl-CoA hydratase	1.35966	Y	[5]	21	B12
CNAG_00372	chromatin structure-remodeling complex protein RSC7	3.15948	Y		8	C12
CNAG_00373	glucan 1,3-beta-glucosidase	1.23455			43	A6
CNAG_00374	hypothetical protein	0.857642			4	A3
CNAG_00378	hypothetical protein	0.952342			44	A2
CNAG_00383	Aminophospholipid translocase, putative	1.66005			13	E10
CNAG_00384	RAD51-like protein 2	1.92346	Y	[5]	17	B3
CNAG_00386	translation initiation factor 4G	0.796008			44	C4
CNAG_00387	hypothetical protein	0.885819			44	C5
CNAG_00390	myotubularin	1.42296	Y	[5]	21	C1
CNAG_00391	hypothetical protein	1.05149			21	C2
CNAG_00393	1,4-alpha-glucan-branching enzyme	1.24121			3	H11
CNAG_00394	diphthamide biosynthesis protein 3	0.977597			3	H10
CNAG_00395	structure-specific endonuclease subunit SLX1	0.893161			44	C6
CNAG_00396	AGC/PKA protein kinase	12.6188	Y		20	B8
CNAG_00397	2-oxoisovalerate dehydrogenase E1 component, beta subunit	1.30168	Y	[1]	21	C3
CNAG_00398	hypothetical protein	0.758365			8	D6
CNAG_00399	transformer-2-beta isoform 3	0.618236			6	H3
CNAG_00400	secondary thiamine-phosphate synthase enzyme, secondary thiamine-phosphate synthase enzyme, variant	0.762082			42	E1
CNAG_00402	translation initiation factor 4G	0.86582			21	C4
CNAG_00403	mitochondrial protein	0.739334			21	C5
CNAG_00404	RING zinc finger protein	1.20646			19	B3
CNAG_00405	ste/ste20/ysk protein kinase	30.8389	Y	[1]	19	B2
CNAG_00406	hypothetical protein	0.814259			21	C6
CNAG_00407	glyoxal oxidase	1.29197			8	B11
CNAG_00408	serine/threonine-protein phosphatase PP-X isozyme 1	2.0414	Y		21	C7
CNAG_00409	hypothetical protein	0.956531			21	C8
CNAG_00410	hypothetical protein	0.867457			21	C9
CNAG_00411	nucleoporin p58/p45	0.937836			21	C10
CNAG_00412	hypothetical protein	1.0743			21	C11
CNAG_00413	putative oxidoreductase	0.813145			11	B4
CNAG_00414	Maintenance of killer protein 32, putative	0.98406			11	B5
CNAG_00415	CMGC/CDK protein kinase	0.953411			15	C5
CNAG_00416	f-box/wd-repeat protein lin-23	0.101657	Y	[5]	21	C12
CNAG_00417	elongation factor 1-gamma	0.751894			43	E7
CNAG_00418	S-adenosylmethionine synthase	1.00176			18	C1
CNAG_00419	DNA polymerase beta subunit	1.45617	Y	[5]	21	D1
CNAG_00422	hypothetical protein, hypothetical protein, variant	2.06263	Y		21	D2
CNAG_00425	hypothetical protein	1.17982			21	D3
CNAG_00429	tRNA-dihydrouridine synthase 1	1.06542			21	D4
CNAG_00430	hypothetical protein	0.83309			21	D5
CNAG_00433	hypothetical protein	0.697686			14	G3
CNAG_00434	arginine N-methyltransferase 2	0.8865			21	D6
CNAG_00436	palmitoyltransferase akr1	0.665406			21	D7
CNAG_00438	hypothetical protein	1.00361			21	D8
CNAG_00439	hypothetical protein	0.949024			21	D9
CNAG_00440	RNA polymerase II holoenzyme cyclin-like subunit	1.42401			20	A6
CNAG_00442	cyclin	1.26787			42	A9
CNAG_00443	hypothetical protein	0.830902			16	F10
CNAG_00444	hypothetical protein	1.04756			16	F11
CNAG_00445	nonhistone chromosomal protein	1.35787			2	H8
CNAG_00446	hypothetical protein	0.996271			21	D10
CNAG_00448	V-type H -transporting ATPase subunit AC39	15.3851	Y		21	D11
CNAG_00451	cytoplasmic protein	1.6521	Y	[5]	21	D12
CNAG_00452	Isovaleryl-CoA dehydrogenase	1.24908			21	E1
CNAG_00453	mitochondrial protein	0.949305			13	G3
CNAG_00454	hypothetical protein	1.04973			21	E2
CNAG_00455	ubiquitin carboxyl-terminal hydrolase Ubp16	0.621642			42	B2
CNAG_00456	Identified spore protein 6	0.869745			3	D7
CNAG_00457	glutamine synthetase, variant, Glutamine synthetase	0.707551			33	C10
CNAG_00458	hypothetical protein, hypothetical protein, variant	2.13749	Y		13	H9
CNAG_00460	virulence related protein of unknown function	1.3236			17	D1
CNAG_00461	protein kinase C substrate 80K-H	1.18573			2	G10
CNAG_00462	electron-transferring-flavoprotein dehydrogenase	1.1812			2	G9
CNAG_00463	hypothetical protein	1.17393			21	E3
CNAG_00465	hypothetical protein	0.975516			21	E4
CNAG_00467	hypothetical protein, variant, hypothetical protein	2.05202	Y		21	E5
CNAG_00468	hypothetical protein	1.11145			21	E6
CNAG_00470	charged multivesicular body protein 1	0.84326			21	E7
CNAG_00472	hypothetical protein	2.04676	Y		21	E8
CNAG_00474	hypothetical protein	1.42663			4	H11
CNAG_00475	WSC domain-containing protein	0.987306			42	D2
CNAG_00476	hypothetical protein	1.01803			5	E7
CNAG_00480	hypothetical protein	0.967271			43	D8
CNAG_00481	hypothetical protein	0.874049			44	C7
CNAG_00484	2-oxoisovalerate dehydrogenase E2 component (dihydrolipoyl transacylase)	1.1089			21	E9
CNAG_00485	hypothetical protein	0.782565			6	E8
CNAG_00486	succinate dehydrogenase assembly factor 2, mitochondrial	1			6	F10
CNAG_00487	hypothetical protein	0.907338			21	E10
CNAG_00488	hypothetical protein, hypothetical protein, variant	0.952577			21	E11
CNAG_00490	acetyl-CoA acyltransferase	1.19477			21	E12
CNAG_00492	hypothetical protein	1.20574			21	F1
CNAG_00495	hypothetical protein	1.20154			17	A7
CNAG_00496	hypothetical protein	1.29121			21	F2
CNAG_00497	hypothetical protein	0.987305			21	F3
CNAG_00498	cell division cycle protein 14	0.88575			21	F4
CNAG_00499	solute carrier family 25 (mitochondrial carnitine/acylcarnitine transporter), member 20/29	0.702277			21	F5
CNAG_00500	Protein phosphatase	0.754814			21	F6
CNAG_00501	hypothetical protein	0.947858			18	G2
CNAG_00502	large subunit ribosomal protein L35	1.35356			18	G3
CNAG_00503	hypothetical protein	1.11526			3	H5
CNAG_00505	hypothetical protein	0.777226			21	F7
CNAG_00506	hypothetical protein	0.833715			21	F8
CNAG_00507	nitrilase	0.788455			21	F9
CNAG_00508	vacuolar protein sorting-associated protein vps17	0.834306			21	F10
CNAG_00511	hypothetical protein	0.96136			21	F11
CNAG_00514	hypothetical protein	1.26326			1	E4
CNAG_00515	mannitol dehydrogenase, mannitol dehydrogenase, variant	1.0897			33	F9
CNAG_00516	peroxin-7	0.971836			33	F10
CNAG_00517	hypothetical protein	1.18504			33	F11
CNAG_00519	lathosterol oxidase	1.65832			6	A3
CNAG_00520	hypothetical protein	2.04383	Y		33	F12
CNAG_00523	hypothetical protein, variant, hypothetical protein	1.2045			33	G1
CNAG_00524	acetyl-CoA acyltransferase 2	0.863889			33	G2
CNAG_00526	hypothetical protein	1.10858			33	G3
CNAG_00528	WD-repeat protein 23	0.983323			33	G4
CNAG_00529	sulfite transporter	1.7467	Y		33	G5
CNAG_00530		1.03405		[8]	33	G6
CNAG_00531	potassium/sodium efflux P-type ATPase, fungal- type	0.913789			3	E11
CNAG_00532	hypothetical protein	1.00067			10	G11
CNAG_00534	hypothetical protein	1.08279			33	G7
CNAG_00537	Carnitine O-acetyltransferase	1.10988			16	E11
CNAG_00538	hypothetical protein	1.08404			33	G8
CNAG_00539	membrane transporter	0.857094			8	F5
CNAG_00540	pantothenate transporter	0.953853			8	F6
CNAG_00541	dimethylaniline monooxygenase	1.15445			33	G9
CNAG_00542	Salicylate hydroxylase	1.27794			33	G10
CNAG_00543	hypothetical protein	1.24892			33	G11
CNAG_00544	hypothetical protein	0.79293			16	H7
CNAG_00546	Chitin synthase	1.01572			3	G7
CNAG_00547	hypothetical protein	1.13261			42	A11
CNAG_00550	DNA mismatch repair protein Msh5	1.0325			33	G12
CNAG_00554	inositol phosphorylsphingolipid-phospholipase C	0.918297			33	H1
CNAG_00555	hypothetical protein, hypothetical protein, variant	1.19457			33	H2
CNAG_00556	Casein kinase I	1.51241	Y	[5]	20	B3
CNAG_00558	hypothetical protein	1.11636			33	H3
CNAG_00559	bZip transcription factor, putative	0.987689			1	H1
CNAG_00560	V-type H -transporting ATPase subunit E	11.5762	Y		33	H4
CNAG_00561	histone acetyltransferase type B catalytic subunit	1.36047			33	H5
CNAG_00562	hypothetical protein	1.02178			33	H6
CNAG_00563	hypothetical protein	0.753853			14	G5
CNAG_00564	hypothetical protein	1.1427			2	F9
CNAG_00565	dynamin GTPase	1.2515			6	G2
CNAG_00566	DNA ligase 1	0.691383			6	G1
CNAG_00567	WD40 repeat protein	0.849633			44	C8
CNAG_00568	hypothetical protein	0.916738			19	B9
CNAG_00570	cAMP-dependent protein kinase regulator	0.526452	Y		33	H7
CNAG_00571	hypothetical protein	1.06117			33	H8
CNAG_00574	amino acid/metabolite permease, amino acid/metabolite permease, variant	0.759027			33	H9
CNAG_00575	Catalase 3	1.0251			33	H10
CNAG_00576	mitochondrial protein	1.1072			33	H11
CNAG_00577	hypothetical protein	1.01592			44	C9
CNAG_00581	saccharopepsin	0.738007			4	D3
CNAG_00582	vacuolar transporter chaperone 1	1.15603			33	H12
CNAG_00583	hypothetical protein	0.907945			34	D11
CNAG_00584	Profilin	0.996038			19	F1
CNAG_00585	hypothetical protein	1.00477			34	D12
CNAG_00586	hypothetical protein	1.54161	Y	[5]	34	E1
CNAG_00587	hypothetical protein	0.834531			42	D3
CNAG_00588	hypothetical protein	1.08818			6	A4
CNAG_00589	5-formyltetrahydrofolate cyclo-ligase	1.24108			34	E2
CNAG_00590	para-aminobenzoate synthetase	1.07445			34	E3
CNAG_00591	hypothetical protein	0.987135			34	E4
CNAG_00593	hypothetical protein, variant, hypothetical protein	0.921392			34	E5
CNAG_00594	lipid particle protein	1.10417			34	B2
CNAG_00595	hypothetical protein	0.851041			44	C10
CNAG_00596	hypothetical protein	0.868853			34	E6
CNAG_00597	amino acid transporter, variant, amino acid transporter	0.78045			3	C7
CNAG_00598	nicotinamide mononucleotide permease	1.14776			3	C4
CNAG_00599	anion transporter	0.99122			34	E7
CNAG_00600	capsular associated protein	10.0009	Y		15	A7
CNAG_00601	glycosyl hydrolase	0.936019			34	E8
CNAG_00604	hypothetical protein	0.919119			19	G8
CNAG_00605	cytoplasmic protein	1.61121			19	A8
CNAG_00608	hypothetical protein	0.998525			34	E9
CNAG_00609	hypothetical protein	0.868593			34	E10
CNAG_00613	Cytosine deaminase	1.77024	Y	[3]	34	E11
CNAG_00622	Acetylornithine aminotransferase	1.76778	Y		34	E12
CNAG_00623	cytoplasmic protein, fungus-specific glucosylceramide	1.15151			34	F1
CNAG_00624	hypothetical protein	0.997591			34	F2
CNAG_00625	ARF guanyl-nucleotide exchange factor	1.06152			34	F3
CNAG_00626	hypothetical protein	0.884727			34	F4
CNAG_00627	specific transcriptional repressor	0.287879	Y		1	D12
CNAG_00628	hypothetical protein	0.861316			34	F5
CNAG_00632	hypothetical protein	0.789818			34	F6
CNAG_00634	hypothetical protein, variant, hypothetical protein	1.29074			44	C11
CNAG_00635	cytoplasmic protein	0.814574			34	F7
CNAG_00637	Cystathionine beta-synthase	0.865092			7	A3
CNAG_00639	hypothetical protein	1.06319			15	C1
CNAG_00640	small subunit ribosomal protein S4-A	0.891392			34	F8
CNAG_00641	transcription elongation factor spt5	0.831518			34	F9
CNAG_00642	hypothetical protein	0.896946			34	F10
CNAG_00647	hypothetical protein	3.24413	Y		18	A10
CNAG_00648	esterase/lipase	0.941843			34	F11
CNAG_00650	GRAM domain-containing protein	1.80282	Y		34	F12
CNAG_00651	ATP-binding cassette, subfamily D (ALD), peroxisomal long-chain fatty acid import protein	1.064			34	G1
CNAG_00652	hypothetical protein, variant 1, hypothetical protein, variant 2, hypothetical protein	0.916083			10	F2
CNAG_00653	hypothetical protein, hypothetical protein, variant 1, hypothetical protein, variant 2	0.869297			10	F1
CNAG_00654	sulfiredoxin	0.750038			4	A4
CNAG_00655	large subunit acidic ribosomal protein P1	1.25136			34	G2
CNAG_00656	large subunit ribosomal protein L7e	1.02415			34	G3
CNAG_00657	hypothetical protein	0.988427			34	G4
CNAG_00658	hypothetical protein	0.814943			34	G5
CNAG_00659	TFIIH basal transcription factor complex TTD-A subunit	1.08426			34	G6
CNAG_00662	carboxymethylenebutenolidase	1.77418			14	A5
CNAG_00663	hypothetical protein	1.42593			14	A6
CNAG_00664	hypothetical protein	1.11714			34	G7
CNAG_00665	DNA topoisomerase 2-associated protein PAT1	1.65842			44	C12
CNAG_00667	hypothetical protein	1.07066			34	G8
CNAG_00668	hypothetical protein	0.886728			7	D8
CNAG_00670	hypothetical protein, hypothetical protein, variant	0.846593			41	H3
CNAG_00671	cytoplasmic protein	1.10455			34	G9
CNAG_00673	cytoplasmic protein	1.30926			34	G10
CNAG_00674	hypothetical protein	1.10574			3	C12
CNAG_00675	carnitine/acyl carnitine carrier, carnitine/acyl carnitine carrier, variant	0.902769			3	D6
CNAG_00676	ESCRT-I complex subunit VPS28	0.64299			3	D3
CNAG_00678	urease accessory protein UreG	1.14215			42	H7
CNAG_00679	hypothetical protein	1.6413			10	B12
CNAG_00682	kinesin	1.03764			12	A10
CNAG_00686	hypothetical protein	1.19011			21	F12
CNAG_00688	hypothetical protein	0.965914			11	D7
CNAG_00690	hypothetical protein	0.988273			21	G1
CNAG_00691	hypothetical protein	0.988596			10	C7
CNAG_00692	FAD dependent oxidoreductase	0.942014			10	C11
CNAG_00693	F-box and WD-40 domain-containing protein CDC4, F-box and WD-40 domain-containing protein CDC4, variant	0.96999			34	G11
CNAG_00695	hypothetical protein	1.31369			34	G12
CNAG_00696	alpha-mannosidase	1.27842			34	H1
CNAG_00697	UDP-glucose 4-epimerase	1.09152			34	H2
CNAG_00698	hypothetical protein	0.718501			21	G2
CNAG_00699	transmembrane receptor	0.838208			4	G2
CNAG_00701	protein involved in gxm O-acetylation	1.15659			9	E8
CNAG_00702	hypothetical protein	1.25517			3	G8
CNAG_00707	protein sym1	1.04283			12	H11
CNAG_00708	pre-mRNA-splicing factor slt11	1.1297			12	H10
CNAG_00709	uracil-DNA glycosylase	1.00975			42	C8
CNAG_00710	Glutamine synthetase	1.11606			4	H5
CNAG_00711	hypothetical protein	0.974361			21	G3
CNAG_00713	V-type H -transporting ATPase 54 kDa subunit	5.83953	Y		34	H3
CNAG_00714	hypothetical protein	0.846923			16	D4
CNAG_00715	hypothetical protein	1.63822			44	D1
CNAG_00716	Cytochrome c	1.00578			21	G4
CNAG_00717	hypothetical protein	0.985509			4	D11
CNAG_00718	chromatin assembly factor 1 subunit B	0.872873			34	H4
CNAG_00723	hypothetical protein	0.82417			34	H5
CNAG_00726	hypothetical protein	1.02524			43	C8
CNAG_00727	mitochondrial protein with role in iron accumulation	0.728679			34	H6
CNAG_00729	hypothetical protein	1.03372			34	H7
CNAG_00732	hypothetical protein, hypothetical protein, variant 1, hypothetical protein, variant 2	0.652462			1	H3
CNAG_00733	hypothetical protein	1.19366			2	H1
CNAG_00734	dihydroorotase, homodimeric type, variant, dihydroorotase, homodimeric type	0.945309			21	G5
CNAG_00735	aldehyde dehydrogenase family 7 member A1	1.31415			10	A6
CNAG_00736	exocyst protein, exocyst protein, variant	3.26415	Y		21	G6
CNAG_00737	hypothetical protein	0.984343			5	F9
CNAG_00738	hypothetical protein	0.823041			21	G7
CNAG_00739	hypothetical protein	0.813174			21	G8
CNAG_00740	swi/snf chromatin-remodeling complex subunit	0.647438			42	C1
CNAG_00744	alpha 1,6-mannosyltransferase	0.721443			6	E4
CNAG_00745	HAL protein kinase	0.769539			6	E3
CNAG_00746	capsular associated protein	3.89033	Y		7	B7
CNAG_00747	succinyl-CoA synthetase beta subunit	1.11832			34	H8
CNAG_00748	hypothetical protein	0.911301			9	G12
CNAG_00749	alternative sulfate transporter	0.820758			9	G11
CNAG_00750	hypothetical protein	1.11045			14	D11
CNAG_00751	hypothetical protein	0.791154			21	G9
CNAG_00753	hypothetical protein	1.11649			34	H9
CNAG_00754	ATP-binding cassette, sub-family E, member 1	0.743158			34	H10
CNAG_00756	hypothetical protein	1.25699			43	H9
CNAG_00758	regulatory protein Ral2	0.864392			7	D3
CNAG_00759	hypothetical protein, hypothetical protein, variant	1.07494			44	D2
CNAG_00760	methylenetetrahydrofolate reductase	0.75715			34	H11
CNAG_00761	coiled-coil domain-containing protein 12	1.26444			19	F8
CNAG_00762	diphthamide biosynthesis protein 1	0.723396			19	F9
CNAG_00765	hypothetical protein	0.775551			6	E2
CNAG_00766	hypothetical protein	0.811947			21	G10
CNAG_00767		1.2711		[8]	34	H12
CNAG_00768	hypothetical protein	2.506	Y	[5]	35	A1
CNAG_00770	DNA mismatch repair protein Msh2	1.68193			16	A10
CNAG_00772	UV excision repair protein Rad23	0.677769			19	H5
CNAG_00773	hypothetical protein	0.766484			19	G4
CNAG_00776	immunoreactive mannoprotein MP88	2.15232	Y		42	B6
CNAG_00777	CCR4-NOT transcriptional complex subunit CAF120	0.884633			42	D7
CNAG_00780	hypothetical protein, hypothetical protein, variant	0.910533			21	G11
CNAG_00781	U6 snRNA-associated Sm-like protein LSm3	1.775	Y	[5]	35	A2
CNAG_00782	STE/STE20/Fray protein kinase	1.01145			15	H3
CNAG_00783	hypothetical protein	1.18849			21	G12
CNAG_00788	NADH dehydrogenase	1.89061	Y		11	F1
CNAG_00791	hypothetical protein	1.19223			1	D6
CNAG_00792	ATP-binding cassette transporter	1.56577			10	B4
CNAG_00794	hypothetical protein	15.1027	Y		9	F11
CNAG_00795	Putative flocculin	1.903	Y	[5]	35	A3
CNAG_00796	ATP-binding cassette, subfamily B (MDR/TAP), member 1	0.791972			8	D3
CNAG_00797	acetyl-CoA synthetase	1.00362			5	D4
CNAG_00798	hypothetical protein	1.08892			5	B10
CNAG_00799	cellulase	4.51109	Y		5	B11
CNAG_00800	nicotinamidase	1.72128			15	A10
CNAG_00801	hypothetical protein	1.724	Y	[5]	35	A4
CNAG_00802	calcineurin-binding protein	1.18787			20	B10
CNAG_00803	solute carrier family 24 (sodium/potassium/calcium exchanger), member 6	1.03145			44	D3
CNAG_00805	hypothetical protein	0.805814			16	D3
CNAG_00806	hypothetical protein	0.939453			43	E11
CNAG_00807	hypothetical protein	0.826179			21	H1
CNAG_00810	polynucleotide kinase 3'-phosphatase	1.311	Y	[5]	35	A5
CNAG_00816	microtubule binding protein	0.802803			44	D4
CNAG_00817	hypothetical protein	0.727787			21	H2
CNAG_00818	hypothetical protein	1.17385			11	B9
CNAG_00823	cadmium ion transporter	0.999897			44	D5
CNAG_00824	ubiquitin-conjugating enzyme E2 2	0.708956	Y	[7]	44	D6
CNAG_00826	dihydroxyacetone kinase	0.651332			7	A1
CNAG_00827	ribose 5-phosphate isomerase	0.846603			7	A2
CNAG_00828	pathway-specific nitrogen regulator	1.26326			1	A8
CNAG_00830	hypothetical protein	1.24716			1	A9
CNAG_00832	D-lactate dehydrogenase	1.05475			9	C1
CNAG_00833	hypothetical protein	0.775611			14	C6
CNAG_00834	phosphatidylserine decarboxylase, variant, Phosphatidylserine decarboxylase	0.909081			14	C5
CNAG_00835	hypothetical protein	1.996	Y	[5]	35	A6
CNAG_00836	2-hydroxyacid dehydrogenase	0.754085			21	H3
CNAG_00837	hypothetical protein	1.559	Y	[5]	35	A7
CNAG_00838	hypothetical protein	0.781441			21	H4
CNAG_00839	mitochondrial protein	1.00139			7	F5
CNAG_00840	hypothetical protein	0.862642			7	F4
CNAG_00841	hypothetical protein	1.23769			1	A10
CNAG_00843	Salicylate hydroxylase	2.066	Y	[5]	35	A8
CNAG_00848	hypothetical protein, hypothetical protein, variant 2, hypothetical protein, variant 1	1.733	Y	[5]	35	A9
CNAG_00849	hypothetical protein	0.770021			21	H5
CNAG_00850	plant-inducible protein	1.993	Y	[5]	35	A10
CNAG_00851	hypothetical protein	0.638589	Y	[7]	44	D7
CNAG_00852	hypothetical protein	0.782935			21	H6
CNAG_00855	ligase	0.664605			21	H7
CNAG_00861	3-hydroxyacyl-CoA dehydrogenase	1.06128			34	C1
CNAG_00862	hypothetical protein	1.20565			10	B6
CNAG_00864	myo-inositol transporter, putative	1.03019			34	A5
CNAG_00865	maltose O-acetyltransferase	1.25699			9	A1
CNAG_00866	transketolase, transketolase, variant	0.876529			34	D5
CNAG_00867	myo-inositol transporter, putative	0.853791			21	H8
CNAG_00868	hypothetical protein	0.869354			21	H9
CNAG_00869	ATP-binding cassette transporter	1.23134			43	C10
CNAG_00870	hypothetical protein, variant 1, hypothetical protein, hypothetical protein, variant 2	0.907476			33	E8
CNAG_00871	hypothetical protein, hypothetical protein, variant	0.814394			1	G11
CNAG_00872	ATP-dependent DNA helicase	1.64	Y	[5]	35	A11
CNAG_00874	multisite-specific tRNA:(cytosine-C5)- methyltransferase	1.16501			7	C12
CNAG_00875	rab family protein	1.454	Y	[5]	35	A12
CNAG_00876	ferric-chelate reductase	0.81679			21	H10
CNAG_00877	Adenylate kinase, adenylate kinase, variant	0.865866			21	H11
CNAG_00878	hypothetical protein	0.91			35	B1
CNAG_00879	Glutamate dehydrogenase	1.21371			7	B5
CNAG_00883	Putative Zn2-Cys6 zinc-finger transcription factor	0.374858			2	A10
CNAG_00885	hypothetical protein	1.41249			15	A2
CNAG_00887	hypothetical protein	1.84172	Y		16	A4
CNAG_00888	calcineurin subunit B	1.10313			15	G1
CNAG_00889	hypothetical protein, hypothetical protein, variant	2.35017	Y		19	D12
CNAG_00890	hypothetical protein	1.10837			19	E1
CNAG_00892	hypothetical protein	1.70858			22	A1
CNAG_00893	hypothetical protein, variant, hypothetical protein	0.966923			22	A2
CNAG_00896	transcription factor	1.24432			1	A2
CNAG_00897	putative glucosidase	1.06105			3	G9
CNAG_00898	multidrug efflux pump	0.75112			15	G3
CNAG_00900	hypothetical protein	1.6827			22	A3
CNAG_00901	hypothetical protein	1.73603			22	A4
CNAG_00903	hypothetical protein, variant 2, hypothetical protein, hypothetical protein, variant 1	0.755729			33	C9
CNAG_00904	aflatoxin efflux pump AFLT	1.24433			34	A11
CNAG_00907	hypothetical protein, variant, hypothetical protein	1.59653			14	B10
CNAG_00908	hypothetical protein	0.922233			44	D8
CNAG_00911	phytanoyl-CoA dioxygenase	1.49234			22	A5
CNAG_00914	glucosidase	0.979589			16	G4
CNAG_00915	hypothetical protein, variant, hypothetical protein	0.793986			16	G5
CNAG_00917	alkylbase DNA N-glycosylase	1.04618			42	B10
CNAG_00919	carboxypeptidase D	1.25865			4	A12
CNAG_00920	YjeF family protein	2.03349	Y	[5]	22	A6
CNAG_00921	glutathione transferase	1.07415			6	G8
CNAG_00922	hypothetical protein	1.13928			6	G6
CNAG_00923	membrane protein	1.08037			9	A11
CNAG_00924	hypothetical protein	1.30954			22	A7
CNAG_00925	Identified spore protein 7	1.50607			22	A8
CNAG_00927	guanyl nucleotide binding protein	1.04768			22	A9
CNAG_00928	peptidase	1.63802			22	A10
CNAG_00929	hypothetical protein	1.23229			10	A7
CNAG_00930	Argininosuccinate synthase	1.18395			10	A10
CNAG_00933	hypothetical protein	1.49663			22	A11
CNAG_00937	hypothetical protein, hypothetical protein, variant 2, hypothetical protein, variant 1	1.26389			22	A12
CNAG_00941	hypothetical protein	1.63207			22	B1
CNAG_00961	hypothetical protein	1.50467			22	B2
CNAG_00964	hypothetical protein	1.35995			22	B3
CNAG_00966	aromatic-L-amino-acid decarboxylase	1.45389			10	B5
CNAG_00967	hypothetical protein	0.718543	Y	[7]	44	D9
CNAG_00968	hypothetical protein, variant, hypothetical protein	1.25898			22	B4
CNAG_00969	hypothetical protein	1.17322			22	B5
CNAG_00971	vacuolar fusion protein MON1	0.531744	Y		22	B6
CNAG_00972	hypothetical protein	1.20127			22	B7
CNAG_00973	hypothetical protein	1.29833			22	B8
CNAG_00975	hypothetical protein	0.89089			10	F9
CNAG_00977	VHS domain-containing protein	0.996117			22	B9
CNAG_00978	NADH dehydrogenase (ubiquinone) 1 alpha subcomplex 9	0.957184			22	B10
CNAG_00982	hypothetical protein	1.49685			22	B11
CNAG_00984	glucose and ribitol dehydrogenase	1.09205			11	C2
CNAG_00985	hypothetical protein, variant, hypothetical protein	1.14497			11	C3
CNAG_00986	adenylyltransferase and sulfurtransferase	0.433746			19	H2
CNAG_00989	ubiquitin carboxyl-terminal hydrolase L5	2.22296	Y	[5]	22	B12
CNAG_00991	flap endonuclease 1	9.62602	Y	[5]	22	C1
CNAG_00995	hypothetical protein, hypothetical protein, variant	1.19391			19	D2
CNAG_00996	dolichyl-phosphate-mannose-protein mannosyltransferase	0.241974	Y	[1] [7]	44	A3
CNAG_00998	hypothetical protein, hypothetical protein, variant	1.00189			1	G3
CNAG_00999	hypothetical protein	1.35123			22	C2
CNAG_01001	hypothetical protein	1.39374			22	C3
CNAG_01002	hypothetical protein	1.55459	Y	[5]	22	C4
CNAG_01004	hypothetical protein, variant 2, hypothetical protein, hypothetical protein, variant 1	0.979992			12	E5
CNAG_01005	glutaredoxin	0.845511			12	E4
CNAG_01006	hypothetical protein	0.965691			22	C5
CNAG_01007	C2 domain-containing protein	1.00419			22	C6
CNAG_01008	hypothetical protein	0.912328			22	C7
CNAG_01009	hypothetical protein, hypothetical protein, variant	1.2036			1	B6
CNAG_01010	hypothetical protein	1.66477			1	B8
CNAG_01011	hypothetical protein	0.978486			22	C8
CNAG_01012	hypothetical protein	0.820489			22	C9
CNAG_01013	chromatin binding protein	1.19066			3	E6
CNAG_01014	hypothetical protein	0.846591			1	G2
CNAG_01016	vacuolar membrane protein	0.978096			22	C10
CNAG_01017	E3 ubiquitin-protein ligase SHPRH, E3 ubiquitin-protein ligase SHPRH, variant	1.63983			44	A5
CNAG_01019	superoxide dismutase [Cu-Zn]	1.19597			4	A1
CNAG_01020	hypothetical protein	1.28621			22	C11
CNAG_01024	translocation protein SEC72	1.96631	Y	[7]	44	D10
CNAG_01026	gamma-glutamyltransferase	1.01496			43	B8
CNAG_01027	succinate-semialdehyde dehydrogenase (NADP)	0.911883			43	B7
CNAG_01028	hypothetical protein	1.88373			17	A12
CNAG_01029	impact family protein, impact family protein, variant	1.61031			17	A11
CNAG_01030	hypothetical protein, hypothetical protein, variant	0.986366			33	E6
CNAG_01031	hypothetical protein	1.54064			22	C12
CNAG_01032	hypothetical protein	2.15366	Y	[5]	22	D1
CNAG_01034	hypothetical protein	1.4045			22	D2
CNAG_01037	DNA mismatch repair protein MLH3	1.26396			22	D3
CNAG_01038	hypothetical protein	1.41996			44	D11
CNAG_01040	carboxypeptidase D	0.933821			3	B12
CNAG_01041	hypothetical protein	0.864999			7	F8
CNAG_01042	hypothetical protein	0.934493			11	C10
CNAG_01043	hypothetical protein	0.917197			11	C9
CNAG_01044	dihydroceramidase	0.649224			8	F10
CNAG_01045	hypothetical protein	1.00996			22	D4
CNAG_01047	hypothetical protein	0.892303			8	H4
CNAG_01048	hypothetical protein, variant, hypothetical protein	1.10396			22	D5
CNAG_01050	hypothetical protein	1.86572	Y	[5]	17	B11
CNAG_01052	hypothetical protein	1.56622			9	D12
CNAG_01054	RNA polymerase II subunit A domain phosphatase ssu72	0.968623			22	D6
CNAG_01056	hypothetical protein	0.973773			22	D7
CNAG_01057	COP9 signalosome complex subunit 2	0.725148			22	D8
CNAG_01058	nitric oxide synthase-interacting protein	0.841411			22	D9
CNAG_01061	serine/threonine protein kinase	1.70204			42	B3
CNAG_01062	CAMK/CAMKL/PASK protein kinase	1.08518			5	F4
CNAG_01065	hypothetical protein, variant, hypothetical protein	0.766276			13	G7
CNAG_01069	hypothetical protein	1.9839	Y		1	A1
CNAG_01070	class II aldolase/adducin family protein	0.910532			22	D10
CNAG_01071	hypothetical protein	0.886371			41	H2
CNAG_01072	Amidase	1.20041			11	F12
CNAG_01073	hypothetical protein, hypothetical protein, variant	1.05243			11	F11
CNAG_01074	neutral amino acid transporter, variant, neutral amino acid transporter	1.00788			22	D11
CNAG_01075	methylmalonate-semialdehyde dehydrogenase (acylating)	1.21896			11	B1
CNAG_01076	4-aminobutyrate aminotransferase	1.66799			11	A12
CNAG_01077	hypothetical protein	0.975056			13	B7
CNAG_01078	aldehyde dehydrogenase (NAD)	1.36107			13	B6
CNAG_01079	2,4-dihydroxyhept-2-ene-1,7-dioic acid aldolase	0.716254			10	G5
CNAG_01080	Glycolate oxidase	0.721334			10	G4
CNAG_01081	hypothetical protein	0.966025			2	G8
CNAG_01082	hypothetical protein	1.00399			3	F7
CNAG_01084	ubiquitin-conjugating enzyme 4	0.800607			17	H11
CNAG_01085	hypothetical protein	1.46196			22	D12
CNAG_01086	hypothetical protein	1.19546			44	D12
CNAG_01087	hypothetical protein	0.673755			15	F7
CNAG_01088	hypothetical protein	0.874583			8	H2
CNAG_01089	hypothetical protein	0.878477			8	G7
CNAG_01090	alpha/beta hydrolase fold protein	0.965626			14	G10
CNAG_01092	hypothetical protein	0.994747			18	G4
CNAG_01093	hypothetical protein	1.0021			14	F5
CNAG_01095	BEM46 family protein	1.98697	Y	[5]	22	E1
CNAG_01097	short-chain dehydrogenase/reductase SDR	1.44163			22	E2
CNAG_01102	oxidoreductase	1.28616			22	E3
CNAG_01105	hypothetical protein	0.902511			42	C10
CNAG_01106	V-type H -transporting ATPase subunit I	8.67702	Y	[7]	44	E1
CNAG_01108	Allantoicase	0.187995			2	A1
CNAG_01109	hypothetical protein	2.87542	Y		2	A3
CNAG_01111	translation initiation factor 3 subunit K	0.99373			17	H8
CNAG_01112	xenobiotic reductase	0.684673			5	E2
CNAG_01113	hypothetical protein	1.00024			5	E1
CNAG_01114	hypothetical protein	1.22208			22	E4
CNAG_01115	hypothetical protein	0.938603			22	E5
CNAG_01116	beta-ketoacyl reductase	0.810643			22	E6
CNAG_01118	AAT family amino acid transporter	1.08597			5	H8
CNAG_01121	hypothetical protein	0.74274			22	E7
CNAG_01122	hypothetical protein	0.753762			22	E8
CNAG_01123	DRAP deaminase	0.828323			22	E9
CNAG_01125	hypothetical protein	0.987772			3	H1
CNAG_01126	guanine nucleotide exchange protein for ADP- robosylation factor	2.54464	Y		3	H2
CNAG_01127	hypothetical protein	0.840034			22	E10
CNAG_01128	Hydroxyacylglutathione hydrolase	0.838952			22	E11
CNAG_01131	hypothetical protein	1.03404			16	B7
CNAG_01132	nucleolar protein 6	0.884221			22	E12
CNAG_01133	mitochondrial protein	2.01451	Y	[5]	22	F1
CNAG_01138	cytochrome c peroxidase, mitochondrial	0.703818			3	C6
CNAG_01139	hypothetical protein	1.44858			22	F2
CNAG_01142	endoplasmic reticulum protein	1.01216			22	F3
CNAG_01148	FK506-binding protein 4	0.619134			17	G4
CNAG_01149	hypothetical protein	0.98178			22	F4
CNAG_01150	omega-6 fatty acid desaturase (delta-12 desaturase)	0.943888			14	E7
CNAG_01151	ubiquitin-conjugating enzyme E2 D/E	0.653513			14	E6
CNAG_01154	hypothetical protein	1.031			4	A11
CNAG_01155	glycerol kinase	1.12325			12	B5
CNAG_01156	capsular related protein	1.16633			12	B6
CNAG_01157	hypothetical protein	0.841415			22	F5
CNAG_01161	hypothetical protein	0.785697			22	F6
CNAG_01162	hypothetical protein	0.65071			22	F7
CNAG_01163	DNA repair and recombination protein RAD54-like protein	1.21026			7	G11
CNAG_01165	D-erythro-sphingosine kinase	0.721401			22	F8
CNAG_01169	Aspartyl aminopeptidase	0.694647			17	H9
CNAG_01171	hypothetical protein	0.388448			16	E1
CNAG_01172	parallel beta-helix repeat protein	3.04191	Y		16	D12
CNAG_01174	hypothetical protein	0.823326			42	G6
CNAG_01175	hypothetical protein	1.5428	Y		3	F5
CNAG_01180	hypothetical protein	0.81939			13	A6
CNAG_01182	cytoplasmic protein	1.09731			13	B9
CNAG_01183	hypothetical protein	0.933638			4	B6
CNAG_01184	hypothetical protein	0.72886			4	B5
CNAG_01186	hypothetical protein	0.638825			22	F9
CNAG_01188	peroxin-19	1.21982			44	E2
CNAG_01190	vesicle transporter SEC22	2.0316	Y	[5]	22	G1
CNAG_01191	long-chain fatty acid transporter, variant 1, long-chain fatty acid transporter, long-chain fatty acid transporter, variant 2	1.09967			22	G2
CNAG_01192	hypothetical protein	1.01461			22	G3
CNAG_01193	hypothetical protein, hypothetical protein, variant	0.869194			44	E3
CNAG_01194	hypothetical protein	0.865299			44	E4
CNAG_01195	cation-transporting ATPase 13A3/4/5	1.05263			44	E5
CNAG_01196	tyrosyl-DNA phosphodiesterase 1	0.515583	Y	[7]	44	E6
CNAG_01207	hypothetical protein	0.950545			18	E1
CNAG_01208	calcium-channel protein CCH1	0.695808			22	F10
CNAG_01209	1-phosphatidylinositol-3-phosphate 5-kinase	0.794845			22	F11
CNAG_01210	hypothetical protein	1.01467			22	F12
CNAG_01211	hypothetical protein	1.60826	Y	[5]	22	G4
CNAG_01212	hypothetical protein	0.929059			22	G5
CNAG_01213	hypothetical protein	21.2566	Y		22	G6
CNAG_01214	alpha-1,6-mannosyltransferase	0.726198			22	G7
CNAG_01215	hypothetical protein	0.779439			22	G8
CNAG_01216	6-phosphogluconolactonase	0.615916			22	G9
CNAG_01222	hypothetical protein	0.677815			22	G10
CNAG_01223	hypothetical protein	0.782478			16	G2
CNAG_01228	hypothetical protein	0.694739			22	G11
CNAG_01229	L-mandelate dehydrogenase	1.00243			8	A9
CNAG_01230	chitin deacetylase 2	0.809653			3	B7
CNAG_01231	agmatinase	1.17704			7	B2
CNAG_01232	calcium-translocating P-type ATPase, PMCA-type	0.968109			42	E6
CNAG_01234	spore wall assembly-associated protein	0.743907			22	G12
CNAG_01237	hypothetical protein	1.42642			22	H1
CNAG_01238	arginine biosynthesis ArgJ, mitochondrial	0.686373			6	F1
CNAG_01239	Chitin deacetylase	0.786573			6	F2
CNAG_01242	CCAAT-binding transcription factor HapX	1.33296			2	A2
CNAG_01243	histone-lysine N-methyltransferase, H3 lysine-4 specific	2.64142	Y		20	A10
CNAG_01244	hypothetical protein, hypothetical protein, variant	0.736916			22	H2
CNAG_01247	hypothetical protein	0.890078			22	H3
CNAG_01248	vacuole morphology and inheritance protein 14	0.794649			22	H4
CNAG_01249	hypothetical protein	0.789619			22	H5
CNAG_01251	E3 ubiquitin-protein ligase TRIP12	1.21459			19	B1
CNAG_01252	thiosulfate/3-mercaptopyruvate sulfurtransferase	0.648339			22	H6
CNAG_01254	protein-tyrosine-phosphatase	1.09589			10	A8
CNAG_01255	hypothetical protein	1.20179			10	A9
CNAG_01256	hypothetical protein	0.659143			22	H7
CNAG_01257	aldo-keto reductase	1.01491			9	H12
CNAG_01258	hypothetical protein	0.616507			43	H3
CNAG_01261	myosin I binding protein	2.10177	Y		15	B12
CNAG_01262	guanine nucleotide-binding protein subunit beta	0.713801			12	H6
CNAG_01264	homoisocitrate dehydrogenase	0.638593			22	H8
CNAG_01265	charged multivesicular body protein 6	0.482033	Y	[7]	44	E7
CNAG_01266	ATP-dependent protease La	0.680634			22	H9
CNAG_01267	hypothetical protein	1.04538			16	D9
CNAG_01270	hypothetical protein	1.18134			44	E8
CNAG_01272	hypothetical protein	1.5325			12	H12
CNAG_01273	cellular nucleic acid-binding protein	0.856454			13	A1
CNAG_01275	hypothetical protein	0.89952			10	H4
CNAG_01277	hypothetical protein	0.994851			42	A10
CNAG_01278	Aminophospholipid translocase, putative	0.885719			43	D9
CNAG_01279	ubiquitin-conjugating enzyme E2 S, ubiquitin-conjugating enzyme E2 S, variant	1.01339			13	G5
CNAG_01281	hypothetical protein	0.698818			22	H10
CNAG_01283	beta-1,2-xylosyltransferase	1.07172			34	B3
CNAG_01284	ATPase	0.63022			22	H11
CNAG_01286	hypothetical protein, hypothetical protein, variant	0.792817			22	H12
CNAG_01293	hypothetical protein	0.941462			14	C7
CNAG_01294	inositol-pentakisphosphate 2-kinase, variant, inositol-pentakisphosphate 2-kinase	0.376473	Y	[7]	44	E9
CNAG_01295	acyl carrier protein, variant, acyl carrier protein	1.48084	Y	[5]	23	A1
CNAG_01297	hypothetical protein, hypothetical protein, variant 2, hypothetical protein, variant 1	1.31322	Y	[5]	23	A2
CNAG_01298	lysophospholipase NTE1	1.28195			23	A3
CNAG_01299	hypothetical protein, hypothetical protein, variant	1.09839			23	A4
CNAG_01302	hypothetical protein	1.36047	Y	[5]	23	A5
CNAG_01306	chromodomain-helicase-DNA-binding protein 3, variant, chromodomain-helicase-DNA-binding protein 3	1.65853	Y	[5]	23	A6
CNAG_01308	protein NRD1	1.68987	Y	[5]	23	A7
CNAG_01309	arf/Sar family protein	1.51665	Y	[5]	23	A8
CNAG_01310	Nucleolar protein	1.36739	Y	[5]	23	A9
CNAG_01314	vacuolar protein, variant, vacuolar protein	0.965312			11	B3
CNAG_01315	protein transporter	1.01057			23	A10
CNAG_01318	sodium/hydrogen exchanger 3	1.59803	Y		4	E10
CNAG_01319	Microtubule effector PAC2, putative	1.25343			23	A11
CNAG_01322	hypothetical protein	0.963026			17	D10
CNAG_01324	hypothetical protein	1.48118			19	A2
CNAG_01331	hypothetical protein	0.858554			17	H7
CNAG_01333	HASPIN protein kinase	0.796076			44	E10
CNAG_01335	hypothetical protein	0.936121			44	E11
CNAG_01338	xeroderma pigmentosum group C-complementing protein	1.65701	Y	[5]	23	A12
CNAG_01339	cytoplasmic protein	1.47159	Y	[5]	23	B1
CNAG_01340	ATPase	1.14581			17	D11
CNAG_01341	mannose-6-phosphate isomerase, variant, mannose-6-phosphate isomerase	0.835261			10	E5
CNAG_01342	hypothetical protein	1.01806			23	B2
CNAG_01343	ATP-dependent Clp protease ATP-binding subunit ClpX	1.05516			23	B3
CNAG_01344	hypothetical protein	0.761293			23	B4
CNAG_01347	co-chaperone	1.02202			23	B5
CNAG_01348	cyanate hydratase, variant, cyanate hydratase	0.941565			23	B6
CNAG_01349	hypothetical protein	0.826952			16	H4
CNAG_01350	putative ubiquitin ligase	0.787944			19	H3
CNAG_01351	hypothetical protein	0.983398			23	B7
CNAG_01352	hypothetical protein	0.915894			23	B8
CNAG_01353	hypothetical protein	1.57376			0	C12
CNAG_01354	hypothetical protein	0.893213			0	D4
CNAG_01355	thioredoxin	0.942833			23	B9
CNAG_01357	hypothetical protein	1.04383			23	B10
CNAG_01360	pumilio domain-containing protein c	0.717286			17	F9
CNAG_01362	cell cycle control protein cwf19	1.00088			43	H4
CNAG_01373	septin ring protein	1.1844			23	B11
CNAG_01375	Putative actin-binding protein	0.788264			11	F8
CNAG_01376	stress response protein NST1, variant, stress response protein NST1	0.904827			44	E12
CNAG_01377	PAB-dependent poly(A)-specific ribonuclease subunit PAN2	2.28435	Y		23	B12
CNAG_01378	STE24 endopeptidase	1.17092			23	C1
CNAG_01379	hypothetical protein	1.12328			23	C2
CNAG_01380	Phosphatidylserine decarboxylase	0.886414			23	C3
CNAG_01381	hypothetical protein	1.31118	Y	[5]	23	C4
CNAG_01384	hypothetical protein	0.550238			11	G3
CNAG_01387	hypothetical protein	0.809019			23	C5
CNAG_01388	hypothetical protein	0.993969			23	C6
CNAG_01390	adenine phosphoribosyltransferase	0.728011	Y	[7]	44	F1
CNAG_01396	protein SUS1	0.737837			23	C7
CNAG_01399	hypothetical protein	1.23766			17	G9
CNAG_01400	3-deoxy-7-phosphoheptulonate synthase	0.92086			17	G8
CNAG_01401	hypothetical protein	0.939865			18	F10
CNAG_01403	eclair-PA	1.16324			23	C8
CNAG_01405	hypothetical protein	1.01661			23	C9
CNAG_01406	hypothetical protein	1.03159			23	C10
CNAG_01408	PH and SEC7 domain-containing protein	0.921644			23	C11
CNAG_01411	hypothetical protein	1.69082	Y	[5]	23	C12
CNAG_01414	hypothetical protein	0.829219			18	E6
CNAG_01415	cytoplasmic protein	6.44342	Y		23	D1
CNAG_01416	hypothetical protein	1.35273	Y	[5]	23	D2
CNAG_01417	hypothetical protein	0.791131			18	F6
CNAG_01418	hypothetical protein	0.788737			18	F7
CNAG_01419	hypothetical protein	2.73902	Y	[7]	44	F2
CNAG_01420	hypothetical protein	1.10335			5	H2
CNAG_01421	hypothetical protein	0.794369			33	E7
CNAG_01422	endoplasmic reticulum protein	0.919199			23	D3
CNAG_01423	hypothetical protein	0.824981			23	D4
CNAG_01425	hypothetical protein	0.932334			23	D5
CNAG_01427		0.999531		[8]	44	F3
CNAG_01436	serine/threonine-protein phosphatase 6 catalytic subunit	1.03981			44	F4
CNAG_01438	Cell-cycle box factor subunit SWI6, putative	1.10511			1	F5
CNAG_01440	hypothetical protein	0.782982	Y	[7]	44	F5
CNAG_01441	hypothetical protein, variant, hypothetical protein	1.7612	Y		8	A3
CNAG_01443	hypothetical protein	1.08039			23	D6
CNAG_01444	DNA-directed RNA polymerase II subunit RPB4	0.898758			23	D7
CNAG_01445	autophagy-like protein 9	0.824385			44	F6
CNAG_01446	heat shock protein, 12Kda	1.10376			3	H4
CNAG_01448	hypothetical protein	0.741717			5	G1
CNAG_01452	mat3 pheromone repeat protein	1.12767			18	E11
CNAG_01454	transcription factor STE12	0.85322			1	G6
CNAG_01456	hypothetical protein, variant, hypothetical protein	1.00567			23	D8
CNAG_01457	hypothetical protein	0.914048			44	F7
CNAG_01461	sodium/bile acid cotransporter 7-B/bile acid cotransporter 7-B	1.0848			45	B11
CNAG_01463	hypothetical protein	0.875558			23	D9
CNAG_01464	Flavohemoglobin	0.841155			11	H4
CNAG_01465	5' flap endonuclease	1.01185			23	D10
CNAG_01466	hypothetical protein	0.808586			45	B12
CNAG_01467	solute carrier family 35, member F5	1.13336			44	F8
CNAG_01471	hypothetical protein	0.954905			23	D11
CNAG_01472	endoplasmic reticulum protein	1.84747	Y	[5]	23	D12
CNAG_01473	hypothetical protein	1.43817	Y	[5]	23	E1
CNAG_01474	hypothetical protein, variant, hypothetical protein	1.15397			15	B7
CNAG_01475	sphingolipid C9-methyltransferase	1.06525			5	E6
CNAG_01476	hypothetical protein	1.28614			5	E4
CNAG_01478	monooxygenase	1.07866			12	G12
CNAG_01479	hypothetical protein	1.34311			45	C1
CNAG_01481	hypothetical protein	0.653254			12	F6
CNAG_01482	solute carrier family 25 (mitochondrial phosphate transporter), member 23/24/25/41	1.0431			23	E2
CNAG_01483	E3 ubiquitin ligase-like protein	0.986036			23	E3
CNAG_01485	D-lactate dehydrogenase (cytochrome)	1.53005			15	E12
CNAG_01487	hypothetical protein	0.879955			2	C3
CNAG_01489	maltose O-acetyltransferase	1.12706			13	E6
CNAG_01490	hypothetical protein, hypothetical protein, variant	0.829268			14	F2
CNAG_01491	hypothetical protein	0.78764			19	E4
CNAG_01492	hypothetical protein	0.816175			19	E5
CNAG_01493	hypothetical protein, hypothetical protein, variant	0.81637			12	E3
CNAG_01494	hypothetical protein, variant, hypothetical protein	0.897801			12	E2
CNAG_01495	myo-inositol 2-dehydrogenase	0.814598			23	E4
CNAG_01496	protein phosphatase 5	0.870074			23	E5
CNAG_01497	Integral membrane protein	0.704983			23	E6
CNAG_01498	Arylsulfatase	0.673765			23	E7
CNAG_01499	hypothetical protein, hypothetical protein, variant	0.917919			43	D6
CNAG_01500	Taurine dioxygenase	1.8953			14	A11
CNAG_01501	hypothetical protein	0.727118			13	H1
CNAG_01502	major facilitator superfamily transporter	0.902358			13	G12
CNAG_01504	hypothetical protein	1.30321	Y	[2]	23	E8
CNAG_01506	hypothetical protein	1.06121			7	A11
CNAG_01507	protein CGI121	1.82776	Y		42	H8
CNAG_01510	hypothetical protein	1.16753			23	E9
CNAG_01512	hypothetical protein, variant, hypothetical protein	0.759747			23	E10
CNAG_01513	hypothetical protein	1.10262			23	E11
CNAG_01514	hypothetical protein	1.35628	Y	[5]	23	E12
CNAG_01518	phosphoglycerate mutase, variant, Phosphoglycerate mutase	1.54432	Y	[5]	23	F1
CNAG_01519	endonuclease/exonuclease/phosphatase	0.978356			23	F2
CNAG_01521	metallo-beta-lactamase	0.81283			23	F3
CNAG_01523	putative mitogen-activated protein kinase HOG1	0.190764	Y		4	G11
CNAG_01524	hypothetical protein	1.06914			6	A7
CNAG_01525	hypothetical protein	0.996994			6	A6
CNAG_01526	cleavage and polyadenylation specificity factor subunit 4	0.891075			12	C11
CNAG_01527	hypothetical protein	0.66847			23	F4
CNAG_01529	solute carrier family 25 (mitochondrial phosphate transporter), member 23/24/25/41	0.913591			43	B9
CNAG_01531	DNA helicase II/ATP-dependent DNA helicase PcrA	0.638624			23	F5
CNAG_01532	phosphatidylinositol phosphate phosphatase	0.67551			23	F6
CNAG_01533	rho GTPase activator	1.23801			0	D12
CNAG_01534	hypothetical protein	0.637778			23	F7
CNAG_01535	Amino acid permease	0.935872			6	C1
CNAG_01536	myosin heavy chain	1.3519	Y	[5]	23	F8
CNAG_01537	ATP-dependent RNA helicase VAD1	1.38016	Y	[7]	45	C2
CNAG_01538	hypothetical protein	1.17791			16	B8
CNAG_01539	Myo-inositol-1-phosphate synthase	1.10114			3	C3
CNAG_01540	dehydrogenase	1.08189			18	H1
CNAG_01541	hypothetical protein	0.856425			18	H2
CNAG_01542	taurine catabolism dioxygenase TauD	1.19128			5	C11
CNAG_01546	S-adenosylmethionine-dependent methyltransferase	0.977078			45	C3
CNAG_01547	wd-repeat protein	0.776239			23	F9
CNAG_01550	pre-rRNA-processing protein TSR3	0.805329			23	F10
CNAG_01551	GATA family transcription factor	5.66787	Y		0	C3
CNAG_01553	CORD and CS domain-containing protein	1.44981			1	B3
CNAG_01554	sorting nexin-4	0.859427			23	F11
CNAG_01555	hypothetical protein	1.60816	Y	[5]	23	F12
CNAG_01556	cytoplasmic protein	0.929532			23	G1
CNAG_01557	Calmodulin	26.3487	Y		23	G2
CNAG_01558	chlorophyll synthesis pathway protein BchC	1.16787			42	E10
CNAG_01559	hypothetical protein	1.15336			23	G3
CNAG_01560	hypothetical protein	0.654849			23	G4
CNAG_01561	wd-repeat protein	0.624368			23	G5
CNAG_01562	pr4/barwin domain protein	0.821719			0	D5
CNAG_01567	hypothetical protein	0.618921			23	G6
CNAG_01569	hypothetical protein	0.708986			23	G7
CNAG_01570	hypothetical protein, variant, hypothetical protein	0.66976			23	G8
CNAG_01571	hypothetical protein	1.05687			45	C4
CNAG_01573	hypothetical protein, hypothetical protein, variant	1.0992			6	F9
CNAG_01574	hypothetical protein	1.31062			6	F8
CNAG_01575	ATP-binding cassette transporter	1.07553			5	D8
CNAG_01576	hypothetical protein	0.789773			1	G1
CNAG_01577	glutamate dehydrogenase (NADP)	0.840134			42	E7
CNAG_01578	hypothetical protein	0.913452			42	E8
CNAG_01579	vacuolar membrane-associated protein IML1	1.08339			45	C5
CNAG_01580	sterol regulatory element-binding protein cleavage-activating protein	1.16177			44	B6
CNAG_01581	hypothetical protein	0.755669			23	G9
CNAG_01582	hypothetical protein	0.791518			23	G10
CNAG_01583	vacuolar-sorting protein SNF7	2.14935	Y	[5]	23	G11
CNAG_01584	hydrolase	1.02068			23	G12
CNAG_01585	hypothetical protein	1.11701			23	H1
CNAG_01587	RNA polymerase-associated protein LEO1	0.487264			23	H2
CNAG_01588	plasma membrane proteolipid 3	0.944225			34	C3
CNAG_01591	hypothetical protein	0.846928			23	H3
CNAG_01592	protein-S-isoprenylcysteine O-methyltransferase	0.63418			23	H4
CNAG_01594	glycine dehydrogenase	1.24912			7	C9
CNAG_01596	hypothetical protein	1.03639			45	C6
CNAG_01597	hypothetical protein	0.700965			23	H5
CNAG_01601	lipase	0.926672			33	C6
CNAG_01602	IQ domain-containing calmodulin-binding protein	2.61947	Y		33	E11
CNAG_01603	hypothetical protein	1.6264			11	A3
CNAG_01604	TIGR01458 family HAD hydrolase, TIGR01458 family HAD hydrolase, variant	0.935861			8	E4
CNAG_01605	rossman fold oxidoreductase	0.947042			8	E5
CNAG_01606	hypothetical protein	0.563888			23	H6
CNAG_01607	thioredoxin	0.565214			23	H7
CNAG_01610	hypothetical protein	1.91166			2	A11
CNAG_01611	infection related protein of unknown function	1.34202			2	B2
CNAG_01612	CAMK/CAMKL protein kinase, variant, CAMK/CAMKL protein kinase	0.626459			23	H8
CNAG_01613	hypothetical protein, hypothetical protein, variant	0.616228			23	H9
CNAG_01616	hypothetical protein	1.41094	Y	[7]	45	C7
CNAG_01619	hypothetical protein	1.02488			43	E12
CNAG_01621	hypothetical protein	0.952941			0	C9
CNAG_01622	CTD kinase subunit beta	1.03028			23	H10
CNAG_01623	tRNA pseudouridine(55) synthase	0.986413			45	C8
CNAG_01624	hypothetical protein	0.799314			23	H11
CNAG_01625	hypothetical protein	1.13481			23	H12
CNAG_01626	transcriptional adapter 2-alpha	1.76056			10	C6
CNAG_01627	amino oxidase	1.0868			10	C5
CNAG_01632	triacylglycerol lipase, variant, Triacylglycerol lipase	0.717955			45	C9
CNAG_01635	hypothetical protein	0.80163			7	E7
CNAG_01636	peptidyl-prolyl cis-trans isomerase-like 1	3.19552	Y		24	A1
CNAG_01637	COPII-coated vesicle component Erv46	1.6946			24	A2
CNAG_01638	mitotic spindle assembly checkpoint protein MAD2	1.97076			18	A6
CNAG_01640	Cold sensitive for fermentation protein 1, putative	0.996507			45	C10
CNAG_01642	DNA mismatch repair protein MSH3, DNA mismatch repair protein MSH3, variant	1.07758			42	D6
CNAG_01643	hypothetical protein, hypothetical protein, variant	0.726816			5	G9
CNAG_01645	hypothetical protein	0.886364			1	H10
CNAG_01647	translocation protein SEC66	33.2155	Y	[1]	33	E9
CNAG_01648	Histone H4	3.16759	Y		24	A3
CNAG_01649	hypothetical protein	3.29211	Y		24	A4
CNAG_01651	glicosidase	0.790968			16	G7
CNAG_01652	peptide-N4-(N-acetyl-beta- glucosaminyl)asparagine amidase	1.50626			17	B12
CNAG_01653	cytokine inducing-glycoprotein	1.07188			11	B8
CNAG_01654	putative capsule structure designer protein	1.02329			15	D11
CNAG_01655	dynamin GTPase	2.77613			24	A5
CNAG_01658	hypothetical protein	1.73408	Y	[7]	45	C11
CNAG_01659	hypothetical protein	3.91616			24	A6
CNAG_01660	translation initiation factor eif-2b subunit alpha	2.43192			24	A7
CNAG_01668	hypothetical protein	2.88928			24	A8
CNAG_01670	hypothetical protein	0.962093			15	B8
CNAG_01671	acetyl/propionyl CoA carboxylase	0.950328			10	F10
CNAG_01672	Ras family protein	1.77552			10	F12
CNAG_01673	hypothetical protein, hypothetical protein, variant	1.87797	Y		24	A9
CNAG_01674	MFS transporter	3.04715			24	A10
CNAG_01675	tagatose-bisphosphate aldolase, variant, tagatose-bisphosphate aldolase	2.83465	Y		24	A11
CNAG_01678	Na /H exchanger AnNHA1	0.853094			15	F2
CNAG_01680	3-methylcrotonyl-CoA carboxylase alpha subunit	0.906787			0	C8
CNAG_01681	cytosine permease	1.1168			3	B10
CNAG_01682	mitochondrial outer membrane 72K protein	2.35443	Y		24	A12
CNAG_01683	Monosaccharide transporter	0.987981			41	F4
CNAG_01686	hypothetical protein	1.13232			9	A10
CNAG_01688	ATP-dependent metalloprotease	0.783576			19	C3
CNAG_01689	hypothetical protein, hypothetical protein, variant	1.06795			42	F7
CNAG_01690	MFS transporter, MFS transporter, variant 1, MFS transporter, variant 2	0.897358			4	A6
CNAG_01691	hypothetical protein, variant, hypothetical protein	1.62211			24	B1
CNAG_01694	hypothetical protein	1.49549			24	B2
CNAG_01695	hypothetical protein	1.35165			24	B3
CNAG_01698	hypothetical protein	1.2513			24	B4
CNAG_01699	histone deacetylase 1/2	0.773215			7	F3
CNAG_01701	RTA1 domain-containing protein	1.25928			5	B8
CNAG_01702	Integral membrane protein	0.849639			7	A9
CNAG_01703	hypothetical protein	1.16606			24	B5
CNAG_01704	serine/threonine protein kinase	1.05162			4	H10
CNAG_01706	hypothetical protein	0.893122			45	C12
CNAG_01707	Putative regulator of G-protein signaling protein	1.44995			12	A8
CNAG_01708	hypothetical protein	1.20644			1	E9
CNAG_01710	hypothetical protein	0.5285			24	B6
CNAG_01712	hypothetical protein	1.28886			43	G11
CNAG_01713	hypothetical protein	1.44867			9	A3
CNAG_01714	sulfonate dioxygenase	1.19394			24	B7
CNAG_01716	hypothetical protein	1.61187	Y	[7]	45	D1
CNAG_01717	cell differentiation protein rcd1	1.37497			18	D4
CNAG_01718	hypothetical protein	0.954557			18	D5
CNAG_01719	hypothetical protein	1.29041			24	B8
CNAG_01720	ESCRT-I complex subunit TSG101	0.99004	Y	[5]	24	B9
CNAG_01722	vacuolar protein sorting-associated protein vps13	2.34934	Y		11	A8
CNAG_01723	hypothetical protein	1.20013			13	C10
CNAG_01725	hypothetical protein, variant, hypothetical protein	0.774592			16	H6
CNAG_01730	STE/STE7/MEK1 protein kinase	0.951345			24	B10
CNAG_01731	hypothetical protein	1.48772	Y	[5]	24	B11
CNAG_01735	hypothetical protein	0.951194			12	G4
CNAG_01738	hypothetical protein	2.2094			24	B12
CNAG_01739	hypothetical protein, variant, hypothetical protein	9.5673	Y	[3]	24	C1
CNAG_01740	septin	1.34299	Y		24	C2
CNAG_01741	hypothetical protein, variant, hypothetical protein	1.38524			24	C3
CNAG_01742	aquaporin-associated protein	0.647696			8	D9
CNAG_01743	hypothetical protein	0.652775			8	D10
CNAG_01744	phosphatase	1.00948			8	C7
CNAG_01745	glycerol-3-phosphate dehydrogenase (NAD())	1.07339			8	C8
CNAG_01746	E3 ubiquitin-protein ligase RNF14	0.788447			8	G2
CNAG_01749	hypothetical protein	0.868395			44	F9
CNAG_01750	hsp72-like protein	1.5451			24	C4
CNAG_01751	hypothetical protein, variant, hypothetical protein	0.959799			24	C5
CNAG_01753	hypothetical protein, hypothetical protein, variant	0.944011			8	E3
CNAG_01758	Polygalacturonase	1.23099			13	B3
CNAG_01759	vacuolar membrane protein	1.20531			13	B2
CNAG_01760	hypothetical protein	0.854988			16	B5
CNAG_01761	hypothetical protein	0.73294			14	G4
CNAG_01763	cytoplasmic protein	0.998062			24	C6
CNAG_01764	cytoplasmic protein	0.906763			24	C7
CNAG_01768	hypothetical protein	0.865258			12	D11
CNAG_01769	solute carrier family 25 (mitochondrial aspartate/glutamate transporter), member 12/13	0.972517			24	C8
CNAG_01772	hypothetical protein	1.03214			7	A6
CNAG_01773	beclin 1	1.08986			33	C5
CNAG_01776	2,4-dihydroxyhept-2-ene-1,7-dioic acid aldolase	0.859617			5	B1
CNAG_01777	glyoxylate reductase	0.875248			4	B11
CNAG_01778	hypothetical protein	1.11303			4	B12
CNAG_01779	hypothetical protein	0.815484	Y		24	C9
CNAG_01780	cytoplasmic protein	0.972129			24	C10
CNAG_01793	hypothetical protein, variant, hypothetical protein	1.27837			24	C11
CNAG_01794	2-hydroxyacid dehydrogenase	0.890683			12	C10
CNAG_01795	hypothetical protein	1.14773			1	C1
CNAG_01796	hypothetical protein, hypothetical protein, variant 1, hypothetical protein, variant 2, hypothetical protein, variant 3	1.5767			1	B11
CNAG_01798	phosphatase activator	1.53124			24	C12
CNAG_01803	hypothetical protein	1.14358			42	B8
CNAG_01806	hypothetical protein	0.928083			13	H10
CNAG_01807	ATP-dependent helicase	0.901252			45	D2
CNAG_01811	hypothetical protein	2.14052			24	D1
CNAG_01814	hypothetical protein	0.720049			15	D5
CNAG_01815	hypothetical protein	1.03328			18	D7
CNAG_01816	hypothetical protein, hypothetical protein, variant	0.911694			18	D8
CNAG_01821	hypothetical protein	1.39593			24	D2
CNAG_01823	myo-inositol-1(or 4)-monophosphatase, myo-inositol-1(or 4)-monophosphatase, variant	1.21649			15	H10
CNAG_01824	Transmembrane protein, transmembrane protein, variant	1.03546			15	H9
CNAG_01825	hypothetical protein	1.25625			24	D3
CNAG_01827	hypothetical protein, variant 1, hypothetical protein, hypothetical protein, variant 3, hypothetical protein, variant 2	1.1213			45	D3
CNAG_01828	compass component swd1	1.0038			24	D4
CNAG_01832	hypothetical protein	1.09723			24	D5
CNAG_01835	hypothetical protein	1.31254			14	H12
CNAG_01836	long-chain acyl-CoA synthetase	0.907814			43	D10
CNAG_01837	vacuolar protein sorting-associated protein VPS35	0.962714			24	D6
CNAG_01843	elongation factor Ts, mitochondrial	0.967832			24	D7
CNAG_01844	tetracycline efflux protein	0.720724			24	D8
CNAG_01846	flavoprotein	1.1028			5	B3
CNAG_01848	hypothetical protein	0.836278			24	D9
CNAG_01849	hypothetical protein	0.904977			24	D10
CNAG_01850	Two-component-like sensor kinase	3.11013	Y		20	B9
CNAG_01851	hypothetical protein	1.00173			24	D11
CNAG_01855	hypothetical protein	1.88177	Y	[3]	19	A3
CNAG_01856	hypothetical protein	0.95972			17	H3
CNAG_01857	hypothetical protein	1.45304			24	D12
CNAG_01858	hypothetical protein	0.822939			41	H1
CNAG_01859	hypothetical protein	2.09475	Y	[7]	43	F4
CNAG_01860	ornithine cyclodeaminase	2.32135	Y		33	E12
CNAG_01861	26S proteasome non-ATPase regulatory subunit 10	1.97485			24	E1
CNAG_01862	hexose transporter	1.43283			24	E2
CNAG_01864	hypothetical protein	1.033			13	E12
CNAG_01865	hypothetical protein	1.29656			4	D9
CNAG_01866	hypothetical protein	1.27831			24	E3
CNAG_01867	mitochondrial division protein 1	1.21462			24	E4
CNAG_01868	protein KTI12	0.932877			24	E5
CNAG_01869	hypothetical protein	0.805698			24	E6
CNAG_01870	electron transfer flavoprotein beta subunit	0.738209			24	E7
CNAG_01872	Copper transport protein CTR2, putative	0.749164			24	E8
CNAG_01873	hypothetical protein	0.823269			24	E9
CNAG_01874	Glutathione S-transferase	0.974761			43	F2
CNAG_01875	wd-repeat protein	2.05746	Y	[7]	43	F3
CNAG_01876	TBC1 domain family member 5	1.27602			45	D4
CNAG_01878	myo-inositol 2-dehydrogenase	0.834909			24	E10
CNAG_01879	cathepsin A (carboxypeptidase C)	0.833834			24	E11
CNAG_01882	histone-lysine N-methyltransferase, H3 lysine-79 specific	0.623495			14	D4
CNAG_01883	hypothetical protein	0.867424			1	E5
CNAG_01885	DNA polymerase sigma subunit	0.947137			45	D5
CNAG_01886	hypothetical protein	0.878827			24	E12
CNAG_01889	Glutathione S-transferase	0.95928			1	G12
CNAG_01891	RAD57 protein	1.75662			16	A8
CNAG_01893	glutathione S-transferase Gst3	0.710133			18	H4
CNAG_01896	alcohol dehydrogenase (NADP)	0.841421			12	G10
CNAG_01900	hypothetical protein	2.00222			24	F1
CNAG_01901	hypothetical protein	1.62			42	A7
CNAG_01902	general transcriptional repressor	0.670698			41	F5
CNAG_01903	hypothetical protein	1.43975			24	F2
CNAG_01904	vacuolar amino acid transporter 5	1.00598			24	F3
CNAG_01905	serine/threonine protein kinase	1.55928			15	A9
CNAG_01909	signal transducer	0.97579			24	F4
CNAG_01913	hypothetical protein	0.836282			24	F5
CNAG_01916	DNA mismatch repair protein msh6	1.13776			42	G7
CNAG_01918	cytoskeletal regulatory protein binding protein	3.43013	Y		13	F1
CNAG_01919	hypothetical protein	0.825464			4	F10
CNAG_01920	Polyubiquitin	0.710562			4	F9
CNAG_01921	hypothetical protein	0.988978			6	A2
CNAG_01923	ATPase GET3	0.780903	Y	[5]	24	F6
CNAG_01924	hypothetical protein	0.646741			24	F7
CNAG_01925	hypothetical protein	1.64977			0	D6
CNAG_01926	peroxisome targeting signal receptor	0.717			24	F8
CNAG_01927	hypothetical protein	0.634928			24	F9
CNAG_01928	Xaa-Pro aminopeptidase	0.691563			24	F10
CNAG_01929	hypothetical protein	0.789996			24	F11
CNAG_01930	endopeptidase	1.01517			5	F8
CNAG_01931	hypothetical protein	1.00848			24	F12
CNAG_01933	hypothetical protein	2.0192			24	G1
CNAG_01934	hypothetical protein	1.09296			24	G2
CNAG_01935		1.00842		[8]	24	G3
CNAG_01936	Sugar transporter	0.909723			11	F5
CNAG_01937	hypothetical protein, variant, hypothetical protein	1.59845			24	G4
CNAG_01938	CAMK/CAMKL/KIN1 protein kinase	1.4769	Y	[5]	20	B7
CNAG_01939	hypothetical protein	1.05973			0	D1
CNAG_01940	alpha-amylase, variant, Alpha-amylase	0.952467			44	F10
CNAG_01941	glucan synthesis regulatory protein	0.923392	Y		24	G5
CNAG_01942	hypothetical protein	21.1269			24	G6
CNAG_01943	hypothetical protein	0.721767			24	G7
CNAG_01944	hypothetical protein	0.774684			24	G8
CNAG_01945	hypothetical protein	0.768775			12	G6
CNAG_01946	allantoate permease	0.76558			12	G5
CNAG_01947	2,4-dienoyl-CoA reductase	1.15855			2	H10
CNAG_01949	chlorophyll synthesis pathway protein BchC	1.06886			42	F12
CNAG_01951	small subunit ribosomal protein S22-A, variant, small subunit ribosomal protein S22-A	0.687476			17	F7
CNAG_01952	aryl-alcohol dehydrogenase, aryl-alcohol dehydrogenase, variant	0.612158			24	G9
CNAG_01953	hypothetical protein	1.04083			8	C6
CNAG_01954	aldo-keto reductase	0.769956			15	D4
CNAG_01958	HET-C2 protein	0.67368			24	G10
CNAG_01960	efflux protein EncT	1.12625			6	E10
CNAG_01961	MSP domain-containing protein	1.43788			6	E11
CNAG_01963	CMP/dCMP deaminase zinc-binding protein	0.690501			24	G11
CNAG_01964	OPT family small oligopeptide transporter	0.872172			43	C1
CNAG_01965	hypothetical protein	1.03013			41	F7
CNAG_01969	zinc metalloprotease	1.0511			6	B10
CNAG_01970	hypothetical protein	1.11323			6	B9
CNAG_01971	hypothetical protein	0.932073			15	E10
CNAG_01972	C2H2 zinc finger protein Zas1A, C2H2 zinc finger protein Zas1A, variant	0.739369			24	G12
CNAG_01973	C2H2 zinc finger protein Zas1A	1.0395			41	G6
CNAG_01975	helicase	1.41772			24	H1
CNAG_01977	hypothetical protein	1.07928			2	B10
CNAG_01978	Ras processing enzyme 1, putative	0.732421			24	H2
CNAG_01980	hypothetical protein	1.0943			45	D6
CNAG_01982	hypothetical protein	0.913044			8	H1
CNAG_01983	Protein required for cytokinesis and virulence 1	0.924887			0	C6
CNAG_01985	hypothetical protein	1.03637			4	B4
CNAG_01986	hypothetical protein	1.06667			44	F11
CNAG_01988	bacteriophytochrome histidine kinase, bacteriophytochrome histidine kinase, variant	1.45158			0	C11
CNAG_01989	hypothetical protein	0.86061			41	F6
CNAG_01992	hypothetical protein	0.932127			0	D3
CNAG_01993	hypothetical protein	0.756561			0	D2
CNAG_01994	hypothetical protein	0.998263			33	D11
CNAG_01995	hypothetical protein	0.885256			7	H4
CNAG_02001	inositol-polyphosphate 5-phosphatase	0.897972			19	B5
CNAG_02004	OTU domain-containing protein 6B	0.995496			44	F12
CNAG_02005	hypothetical protein	1.08056			44	G1
CNAG_02006	protein N-terminal amidase	0.884649			24	H3
CNAG_02007	adenylate kinase 1	2.0842	Y	[4]	9	A9
CNAG_02008	nuclear protein	1.38681			9	A5
CNAG_02009	extensin	0.798595			13	H6
CNAG_02010	tartrate transporter, variant, tartrate transporter	0.92388			5	G7
CNAG_02011	PQQ enzyme repeat protein	1.04763			5	G6
CNAG_02012	TPR repeat-containing protein	0.789801			24	H4
CNAG_02013	hypothetical protein, hypothetical protein, variant	0.784802			24	H5
CNAG_02016	hypothetical protein	0.644384			24	H6
CNAG_02020	SWR1-complex protein 4	0.655121	Y	[5]	24	H7
CNAG_02023	hypothetical protein, variant, hypothetical protein	0.634697			24	H8
CNAG_02026	hypothetical protein	0.676481			24	H9
CNAG_02027	hypothetical protein	0.694555			24	H10
CNAG_02029	wiskott-Aldrich syndrome protein	0.648522			9	D3
CNAG_02030	glyoxal oxidase	0.916576			9	D4
CNAG_02031	hypothetical protein	0.626376			24	H11
CNAG_02038	hypothetical protein	0.787981			24	H12
CNAG_02039	Integral membrane protein, integral membrane protein, variant	2.36553	Y		25	A1
CNAG_02040	hypothetical protein	0.627585			4	F4
CNAG_02041	hypothetical protein	1.20441			6	G7
CNAG_02044	hypothetical protein	1.13518			4	D5
CNAG_02045	acetoacetate-CoA ligase	1.07756			42	C6
CNAG_02046	poly(A)-binding protein binding protein	0.77125			18	H3
CNAG_02047	hypothetical protein	1.28246			10	A1
CNAG_02048	Proline dehydrogenase	1.00742			34	B12
CNAG_02049	Proline dehydrogenase	1.12923			9	E12
CNAG_02050	hypothetical protein, variant, Putative MFS multidrug transporter	2.4976	Y		25	A2
CNAG_02051	kinesin family member 20/23	2.66265	Y		25	A3
CNAG_02052	dimeric dihydrodiol dehydrogenase	2.36373	Y		25	A4
CNAG_02053	hypothetical protein	1.21017			44	G2
CNAG_02054	hypothetical protein	1.35334			12	C12
CNAG_02055	hypothetical protein	1.21938			44	G3
CNAG_02056	hypothetical protein	1.0821			25	A5
CNAG_02057	urease accessory protein	1.17418			25	A6
CNAG_02058	hypothetical protein	1.52336			25	A7
CNAG_02059	CCR4-Not complex subunit Caf16	1.6427	Y		25	A8
CNAG_02060	hypothetical protein	0.916572			3	C10
CNAG_02061	hypothetical protein	1.28415			25	A9
CNAG_02062	glycoside hydrolase family 2	1.47048			25	A10
CNAG_02063	hypothetical protein	1.06061			1	F9
CNAG_02066	hypothetical protein	1.00793			2	E9
CNAG_02067	vacuolar protein	2.45457	Y		25	A11
CNAG_02068	stromal membrane-associated protein	2.78301	Y		25	A12
CNAG_02069	hypothetical protein	1.18545			25	B1
CNAG_02070	hypothetical protein	1.61523			6	D7
CNAG_02071	putative scaffold protein	0.814629			6	D6
CNAG_02073	DNA mismatch repair protein MLH1	1.05314			25	B2
CNAG_02078	hydrolase	1.10427			44	G4
CNAG_02080	hypothetical protein, hypothetical protein, variant	0.658762			15	E7
CNAG_02081	mannosyl-oligosaccharide alpha-1,2-mannosidase	0.928818			7	A8
CNAG_02083	siderochrome-iron transporter	0.756512			2	C9
CNAG_02085	histone deacetylase	0.946228			44	B4
CNAG_02086	Acyl-CoA-dependent ceramide synthase	1.17366			44	G5
CNAG_02087	Acyl-CoA-dependent ceramide synthase	1.20872			44	G6
CNAG_02088	hypothetical protein	1.04374			11	B6
CNAG_02089	hypothetical protein	0.848998			9	H3
CNAG_02090	guanine nucleotide-binding protein G(o) subunit alpha	1.03226			5	A12
CNAG_02092	protein EFR3	0.948692			25	B3
CNAG_02093	hypothetical protein	1.50586			11	A9
CNAG_02095	cyclin	4.12075	Y	[7]	44	G7
CNAG_02096	peroxin-16	0.880027			25	B4
CNAG_02097	hypothetical protein	0.941674			25	B5
CNAG_02102	hypothetical protein	1.25503			19	F12
CNAG_02103	hypothetical protein, variant, hypothetical protein	1.20926			19	F11
CNAG_02104	phosphatidylinositol transfer protein SFH5	0.905289			16	H9
CNAG_02105	methylated-DNA-protein-cysteine methyltransferase, methylated-DNA-protein-cysteine methyltransferase, variant	0.866089			25	B6
CNAG_02107	hypothetical protein	0.876672			9	G7
CNAG_02108	GTPase activating protein	0.929385			25	B7
CNAG_02109	type I inositol-1,4,5-trisphosphate 5- phosphatase 1	1.99541	Y		25	B8
CNAG_02112	ubiquitin-conjugating enzyme E2 W	1.02711			25	B9
CNAG_02113	clathrin assembly protein	1.34005			25	B10
CNAG_02114	hypothetical protein	1.19428			25	B11
CNAG_02115	Non-histone chromosomal protein 6, putative	5.82275	Y		20	A8
CNAG_02116	arf/Sar family protein	1.45607			25	B12
CNAG_02117	NAD-binding Rossmann fold oxidoreductase	1.30101			25	C1
CNAG_02118	hypothetical protein	1.18428			9	B5
CNAG_02120	TIGR01456 family HAD hydrolase	0.928565			25	C2
CNAG_02121	hypothetical protein	1.21263			12	B8
CNAG_02122	cytoplasmic tRNA 2-thiolation protein 1	0.746745			12	B9
CNAG_02123	methionyl-tRNA formyltransferase	1.22715			0	A4
CNAG_02125	hypothetical protein, hypothetical protein, variant	1.05096			15	C9
CNAG_02126	hypothetical protein	0.893505			25	C3
CNAG_02127	cyclin-dependent protein kinase regulator	0.907522			25	C4
CNAG_02129	hypothetical protein	0.973393			42	C7
CNAG_02130	RNA-binding protein 39	1.00947			25	C5
CNAG_02132	hypothetical protein	1.21113			4	D2
CNAG_02137	hypothetical protein	0.902789			25	C6
CNAG_02139	oxysterol-binding protein	0.938476			44	G8
CNAG_02140	NADH dehydrogenase (ubiquinone) 1 alpha subcomplex 12	1.16399			25	C7
CNAG_02141	hypothetical protein	1.36352			11	A5
CNAG_02143	hypothetical protein, variant, hypothetical protein	1.35629			11	A4
CNAG_02146	hypothetical protein	0.934263			25	C8
CNAG_02147	cytochrome c peroxidase	1.46668			19	C12
CNAG_02148	ubiquitin-conjugating enzyme E2 35, ubiquitin-conjugating enzyme E2 35, variant	0.959114			19	C11
CNAG_02149	hypothetical protein	0.889529			25	C9
CNAG_02150	mRNA methyltransferase	0.861209			25	C10
CNAG_02151	amidohydrolase	0.915328			44	G9
CNAG_02152	hypothetical protein	1.20431			3	D9
CNAG_02153	glucose repression regulatory protein TUP1	0.278027	Y	[5]	25	C11
CNAG_02156	hypothetical protein	1.74055	Y	[5]	25	C12
CNAG_02157	hypothetical protein	1.19336			44	G10
CNAG_02160	hypothetical protein, hypothetical protein, variant	1.22222			25	D1
CNAG_02161	Inositol heptakisphosphate kinase	1.39098			25	D2
CNAG_02163	hypothetical protein	1.03711			25	D3
CNAG_02165	cytoplasmic protein	0.97885			42	D9
CNAG_02167	vacuolar protein sorting-associated protein 27	1.78289	Y	[5]	19	C9
CNAG_02168	Glucoamylase	1.16141			9	B8
CNAG_02169	hypothetical protein	0.902403			25	D4
CNAG_02170	hypothetical protein	1.16463			25	D5
CNAG_02171	DNA polymerase eta subunit	1.00545			25	D6
CNAG_02172	ubiquitin-protein ligase	2.50115	Y	[7]	43	H8
CNAG_02173	transporter particle component	5.1613	Y		19	A4
CNAG_02176	hypothetical protein	0.833607			9	H7
CNAG_02179	Hemolysin	1.44621			2	H12
CNAG_02181	dihydrokaempferol 4-reductase	2.19635	Y		18	D12
CNAG_02182	D-lactaldehyde dehydrogenase	1			0	H9
CNAG_02184	hypothetical protein	0.860131			25	D7
CNAG_02185	nuclear protein	0.891125			25	D8
CNAG_02186	myosin regulatory light chain	1.21971			25	D9
CNAG_02187	terbinafine resistance locus protein	0.803197			25	D10
CNAG_02188	hypothetical protein	1.24253			0	H8
CNAG_02189	Alpha-amylase	0.978416			41	G2
CNAG_02190	hypothetical protein	1.35811			25	D11
CNAG_02192	hypothetical protein	1.25555			25	D12
CNAG_02196	septin	2.49381	Y		25	E1
CNAG_02197	hypothetical protein	1.22677			44	G11
CNAG_02203	karyopherin/importin that interacts with the nuclear pore complex, variant, karyopherin/importin that interacts with the nuclear pore complex	0.860337			13	C1
CNAG_02204	endonuclease G, mitochondrial	0.817533			13	B12
CNAG_02205	pH-response regulator protein palC, pH-response regulator protein palC, variant	1.37516			25	E2
CNAG_02206	hypothetical protein, variant, hypothetical protein	1.43076			44	G12
CNAG_02207	hypothetical protein	0.915654			25	E3
CNAG_02210	ribonuclease Z	0.970194			25	E4
CNAG_02211	hypothetical protein	0.903333			25	E5
CNAG_02214	ubiquitin-conjugating enzyme E2 J1	0.768319			13	H7
CNAG_02215	transcriptional activator, variant, transcriptional activator	1.69019			42	A2
CNAG_02216	hypothetical protein	1.15747			0	G7
CNAG_02217	Chitin synthase	0.845249			0	H7
CNAG_02219	hypothetical protein	0.985844			42	A12
CNAG_02220	hypothetical protein	0.963875			3	C11
CNAG_02221	solute carrier family 39 (zinc transporter), member 9	2.85189	Y		19	A9
CNAG_02223	signal sequence binding protein	0.748498			18	E7
CNAG_02224	hypothetical protein, variant, hypothetical protein	0.729299			18	E8
CNAG_02225	glucan 1,3-beta-glucosidase	0.992317			5	C7
CNAG_02226	hypothetical protein	0.774397			5	C6
CNAG_02227	hypothetical protein	0.799403			25	E6
CNAG_02228	hypothetical protein, hypothetical protein, variant	0.882003			25	E7
CNAG_02230	phosphoketolase	0.944021			43	B5
CNAG_02232	RNA polymerase II-associated factor 1	0.935833			25	E8
CNAG_02235	hypothetical protein	0.667862			25	E9
CNAG_02238	ubiquitin-conjugating enzyme E2 G2	0.756354			25	E10
CNAG_02240	cytoplasmic protein	2.0954	Y		18	C12
CNAG_02241	hypothetical protein	0.798274			25	E11
CNAG_02254	quinate permease	0.844724			7	G10
CNAG_02255	BNR/Asp-box repeat family protein	0.871121			7	G9
CNAG_02258	hypothetical protein, variant, hypothetical protein	2.02271	Y		25	E12
CNAG_02259	tRNA-dihydrouridine synthase 2	1.13739			25	F1
CNAG_02260	xap5-domain-containing protein	1.03917			25	F2
CNAG_02261	hypothetical protein	0.901065			25	F3
CNAG_02263	hypothetical protein	0.805142			4	H6
CNAG_02264	AFG1-family ATPase, variant, AFG1-family ATPase	1.21484			34	A3
CNAG_02265	exportin-T	0.89029			44	H1
CNAG_02269	autophagy-like protein 18 Atg18	0.948013			25	F4
CNAG_02270	homoserine O-acetyltransferase	1.12982			9	C9
CNAG_02281	hypothetical protein, hypothetical protein, variant 1, hypothetical protein, variant 2	1.00579			25	F5
CNAG_02283	Glucoamylase	0.905507			25	F6
CNAG_02284	2-oxoisovalerate dehydrogenase E1 component, alpha subunit	1.11235			19	D10
CNAG_02285	nucleoside diphosphate kinase	1.17329			19	D11
CNAG_02286	cytoplasmic protein	0.753596			25	F7
CNAG_02287	hypothetical protein	0.865629			25	F8
CNAG_02288	solute carrier family 25 (mitochondrial citrate transporter), member 1	0.958918			6	B5
CNAG_02289	rab family protein	0.672398			25	F9
CNAG_02290	parafibromin	1.00082			25	F10
CNAG_02292	copper chaperone	0.855499			4	G8
CNAG_02293	hypothetical protein, hypothetical protein, variant	1.04873			4	G7
CNAG_02295	phosphotransferase enzyme family protein	0.860182			25	F11
CNAG_02296	ATP-binding protein	1.17474			25	F12
CNAG_02297	hypothetical protein	1.07779			8	G1
CNAG_02298	niemann-Pick C1 protein	1.01499			8	F12
CNAG_02299	hypothetical protein	0.885617			2	F7
CNAG_02300	hypothetical protein	1.8834	Y		25	G1
CNAG_02302	hypothetical protein, variant, hypothetical protein	0.999671			25	G2
CNAG_02305	hypothetical protein	0.575934			13	D1
CNAG_02306	molybdopterin binding domain-containing protein	1.21638			13	D2
CNAG_02307	L-serine ammonia-lyase	1.05492			13	H8
CNAG_02308	hypothetical protein	0.919584			25	G3
CNAG_02309	FK506-binding protein 2	1.09643			25	G4
CNAG_02310	casein kinase II subunit beta	1.83161	Y	[3]	25	G5
CNAG_02311	hypothetical protein	1.25289			25	G6
CNAG_02312	patatin-like phospholipase domain-containing protein	1.0136			25	G7
CNAG_02313	hypothetical protein, hypothetical protein, variant	1.19936			25	G8
CNAG_02314	hypothetical protein	0.695673			25	G9
CNAG_02317	protein arginine N-methyltransferase 3	0.983144			44	H2
CNAG_02318	hypothetical protein, hypothetical protein, variant	0.721964			25	G10
CNAG_02319	hypothetical protein	0.989406			10	D2
CNAG_02321	hypothetical protein	1.03142			10	D1
CNAG_02322	hypothetical protein	1.13137			2	C10
CNAG_02323	hypothetical protein	0.78484			9	G10
CNAG_02324	hypothetical protein, variant, hypothetical protein	0.976314			25	G11
CNAG_02325	mitochondrial protein	1.52594	Y		17	E6
CNAG_02326	V-type proton ATPase catalytic subunit A	8.87512	Y		17	E5
CNAG_02327	xaa-Pro dipeptidase	1.27636			25	G12
CNAG_02332	hypothetical protein	1.16649			44	H3
CNAG_02334	hypothetical protein	0.757848			9	E9
CNAG_02335	hypothetical protein	0.753226			9	E10
CNAG_02336	hypothetical protein	1.02561			25	H1
CNAG_02337	Uracil phosphoribosyltransferase	0.733851			25	H2
CNAG_02338	cellular nucleic acid-binding protein	1.05967			9	B1
CNAG_02339	hypothetical protein	0.927537			25	H3
CNAG_02340	hypothetical protein	0.894691			25	H4
CNAG_02341	cyclin binding protein	1.06732			25	H5
CNAG_02342	hypothetical protein	0.955777			25	H6
CNAG_02343	hypothetical protein	0.788238			25	H7
CNAG_02344	Uracil phosphoribosyltransferase	0.834587			25	H8
CNAG_02345	Polycomb protein EED	0.876436			25	H9
CNAG_02346		0.871742		[8]	25	H10
CNAG_02347	hypothetical protein	1.27703			3	H9
CNAG_02348	hypothetical protein	0.989341			3	H8
CNAG_02349	hypothetical protein	0.906455			16	H8
CNAG_02350	hypothetical protein	2.01266	Y		42	F4
CNAG_02354	large subunit ribosomal protein L2	1.09825			43	G6
CNAG_02355	solute carrier family 35 (UDP-xylose/UDP-N- acetylglucosamine transporter), member B4	0.846294			25	H11
CNAG_02358	MRP family ATP-binding protein	1.33401			44	H4
CNAG_02359	small subunit ribosomal protein S25e	0.944944			25	H12
CNAG_02360	hypothetical protein	1.47151			14	G12
CNAG_02361	MFS transporter, ACS family, pantothenate transporter	0.731306			15	E6
CNAG_02362	hypothetical protein	2.391	Y		26	A1
CNAG_02363	SCR1 protein	2.477	Y		26	A2
CNAG_02364	hypothetical protein	0.695357			2	C7
CNAG_02365	Amidase	1.02463			8	A11
CNAG_02366	4-aminobutyrate aminotransferase	1.18831			8	A8
CNAG_02371	coiled-coil domain-containing protein 130	0.906787			0	H11
CNAG_02373	ATP-binding protein	3.615	Y		26	A3
CNAG_02374	hypothetical protein	1.40192			44	H5
CNAG_02375	polyphosphoinositide phosphatase	2.082			26	A4
CNAG_02376	Identified spore protein 2	3.471	Y		26	A5
CNAG_02377	Aldehyde dehydrogenase	1.04454			44	H6
CNAG_02381	hypothetical protein	0.700559			12	F7
CNAG_02384	hypothetical protein	1.336			26	A6
CNAG_02386	hypothetical protein	1.09584			12	F1
CNAG_02387	hypothetical protein, variant, hypothetical protein	2.17689	Y		42	A3
CNAG_02388	hypothetical protein, hypothetical protein, variant	0.561093			13	G1
CNAG_02389	AGC protein kinase	0.945204			4	B2
CNAG_02392	hypothetical protein	0.977543			18	H11
CNAG_02393	hypothetical protein	1.27781			18	H12
CNAG_02395	ubiquitin carboxyl-terminal hydrolase 9/13	1.78332			10	B3
CNAG_02397	hypothetical protein	1.229			26	A7
CNAG_02398	hypothetical protein	1.29819			13	G11
CNAG_02400	hypothetical protein	1.92585	Y		6	D5
CNAG_02401	G patch domain-containing protein 1	1.65631			6	E6
CNAG_02402	hypothetical protein	1.257			26	A8
CNAG_02403	NADH dehydrogenase (ubiquinone) 1 beta subcomplex 9	1.18997			44	H7
CNAG_02404	nuclear segregation protein Bfr1	1.556			26	A9
CNAG_02405	hypothetical protein	0.882839			10	F7
CNAG_02407	Phospholipase D	1.739			26	A10
CNAG_02408	hypothetical protein	2.715	Y		26	A11
CNAG_02409	hypothetical protein	0.933598			19	H7
CNAG_02414	hypothetical protein	1.00001			11	H5
CNAG_02415	annexin XIV	0.960609			11	H6
CNAG_02416	hypothetical protein	2.36	Y		26	A12
CNAG_02417	lipase/esterase	1.432			26	B1
CNAG_02419	hypothetical protein	2.124	Y	[5]	26	B2
CNAG_02420	hypothetical protein, variant, hypothetical protein	1.366			26	B3
CNAG_02421	hypothetical protein	0.964385			44	A8
CNAG_02422	hypothetical protein	0.631681			19	F10
CNAG_02425	hypothetical protein	1.061			26	B4
CNAG_02427	hypothetical protein, hypothetical protein, variant	0.880574			12	C5
CNAG_02430	ABC transporter ABCC.6	1.42369			44	H8
CNAG_02431	TatD DNase	1.35			26	B5
CNAG_02432	hypothetical protein, hypothetical protein, variant	0.992			26	B6
CNAG_02433	thiol oxidase	1.008			26	B7
CNAG_02434	Copper transport protein ATX1	1.00041			43	F11
CNAG_02435	white collar 2 protein	0.630682			1	E7
CNAG_02436	hypothetical protein	0.894			26	B8
CNAG_02438	hypothetical protein, hypothetical protein, variant	0.952			26	B9
CNAG_02439	hypothetical protein, hypothetical protein, variant	0.875			26	B10
CNAG_02440	cation-transporting ATPase	1.172			26	B11
CNAG_02441	hypothetical protein	1.349			26	B12
CNAG_02442	hypothetical protein	0.830711			18	B3
CNAG_02444	hypothetical protein	1.834			26	C1
CNAG_02446	response regulator receiver protein	1.73			26	C2
CNAG_02447	hypothetical protein	1.145			26	C3
CNAG_02448	hypothetical protein	1.191			26	C4
CNAG_02449	long-chain fatty acid CoA ligase	1.723			26	C5
CNAG_02452	hypothetical protein	1.509			26	C6
CNAG_02455	choline transporter	1.31106			9	G8
CNAG_02458	GTPase activating protein	1.533			26	C7
CNAG_02463	hypothetical protein	0.956138			10	H3
CNAG_02464	5-oxoprolinase (ATP-hydrolysing)	1.563			26	C8
CNAG_02465	allantoate permease	1.327			26	C9
CNAG_02466	hypothetical protein	1.34848			1	C11
CNAG_02468	AP-3 complex subunit delta-1	1.546			26	C10
CNAG_02469	cytoplasmic protein	0.773657			10	G2
CNAG_02470	phosphoric monoester hydrolase	1.02178			10	G1
CNAG_02471	hypothetical protein	0.944025			42	H1
CNAG_02472	endosomal P24A protein	1.16738			5	A8
CNAG_02473	endoplasmic reticulum protein	1.21297			15	B11
CNAG_02475	Flavin-containing monooxygenase	0.925313			7	E9
CNAG_02476	putative transcription factor	1.14583			1	C9
CNAG_02477	hypothetical protein	1.445			26	C11
CNAG_02478	Glycerol dehydrogenase	0.795996			10	D4
CNAG_02479	Monosaccharide transporter	1.38693			15	B1
CNAG_02480	cell cycle checkpoint control protein RAD9A	1.55082			15	D12
CNAG_02481	vacuolar protein	2.228	Y	[5]	26	C12
CNAG_02482	translation machinery-associated protein 22	1.055			26	D1
CNAG_02484	peptidyl-prolyl cis-trans isomerase, variant, peptidyl-prolyl cis-trans isomerase	0.69			26	D2
CNAG_02487	3-hydroxy acyl-CoA dehydratase	0.509			26	D3
CNAG_02488	methionyl-tRNA formyltransferase	0.9765			13	F8
CNAG_02489	alcohol dehydrogenase, propanol-preferring	0.947763			13	F7
CNAG_02490	DNA repair protein MRE11	1.376			26	D4
CNAG_02492	peptidyl-prolyl cis-trans isomerase-like 3	0.645			26	D5
CNAG_02493	hypothetical protein	0.895			26	D6
CNAG_02494	carboxypeptidase D	1.33994			14	B9
CNAG_02495	cytoplasmic protein	1.62895			14	B8
CNAG_02496	hypothetical protein	0.871			26	D7
CNAG_02497	thaumatin family protein, variant, thaumatin family protein	0.827			26	D8
CNAG_02498	hypothetical protein	0.805386			7	G8
CNAG_02499	hypothetical protein	0.76			26	D9
CNAG_02501	hypothetical protein	1.224			26	D10
CNAG_02502	ATP-dependent RNA helicase DBP3	1.13133			44	H9
CNAG_02503	glutathione peroxidase, variant, Glutathione peroxidase	0.880244			15	G7
CNAG_02508	hypothetical protein	0.991			26	D11
CNAG_02509	hypothetical protein	1.368			26	D12
CNAG_02510	hypothetical protein, variant 1, hypothetical protein, variant 2, hypothetical protein	1.30964			8	C3
CNAG_02511	Calcium-dependent protein kinase 1	0.702			26	E1
CNAG_02512	DNA repair protein RAD16	0.903805			19	D4
CNAG_02514	hypothetical protein	0.75			26	E2
CNAG_02515	hypothetical protein	0.851			26	E3
CNAG_02516	hypothetical protein, hypothetical protein, variant 1, hypothetical protein, variant 2	1.18655			1	D10
CNAG_02517	hypothetical protein	0.929667			4	F1
CNAG_02519	mitochondria fission 1 protein	0.765			26	E4
CNAG_02521	hypothetical protein	0.749			26	E5
CNAG_02522	solute carrier family 25 (mitochondrial iron transporter), member 28/37	2.03998			14	A9
CNAG_02524	hypothetical protein	0.77			26	E6
CNAG_02525	hypothetical protein	0.92803			1	C4
CNAG_02526	hypothetical protein	0.915194			5	G2
CNAG_02527	multidrug transporter, variant, multidrug transporter	1.00434			42	F2
CNAG_02528	hypothetical protein, variant, hypothetical protein	0.896805			13	A11
CNAG_02529	hypothetical protein	0.901746			13	A10
CNAG_02531	Calcium-dependent protein kinase 2	0.775			26	E7
CNAG_02532	D-amino-acid oxidase	0.957668			11	G8
CNAG_02533	hypothetical protein	1.11266			5	H10
CNAG_02535	hypothetical protein	0.94			26	E8
CNAG_02537	hypothetical protein	0.672			26	E9
CNAG_02538	hypothetical protein	0.642			26	E10
CNAG_02539	AAT family amino acid transporter	1.36078			5	B5
CNAG_02540	hypothetical protein	1.21293			5	B6
CNAG_02542	fructosamine kinase	0.999438			18	D1
CNAG_02543	hypothetical protein	0.792			26	E11
CNAG_02548	cobalamin synthesis protein, cobalamin synthesis protein, variant	0.610521			9	G3
CNAG_02549	hypothetical protein	1.04135			9	F12
CNAG_02550	hypothetical protein	0.662399			7	H2
CNAG_02551	dihydroxyacetone kinase 1	1.19838			7	H3
CNAG_02552	transketolase, transketolase, variant 1, transketolase, variant 2	1.02446			34	D7
CNAG_02553	Short-chain dehydrogenase	0.886021			3	G5
CNAG_02554	Sugar transporter	0.789967			3	G6
CNAG_02555	Putative Zn2-Cys6 zinc-finger transcription factor	0.892272			41	G9
CNAG_02556	phytanoyl-CoA dioxygenase	1.83208	Y	[7]	44	H10
CNAG_02562	acyl-CoA dehydrogenase	1.251			26	E12
CNAG_02568	UBA/TS-N domain-containing protein	2.12	Y		26	F1
CNAG_02570	hypothetical protein	1.14326			14	E11
CNAG_02573	hypothetical protein	0.777			26	F2
CNAG_02575	Rab small monomeric GTPase	2.428	Y		26	F3
CNAG_02576	hypothetical protein	0.739			26	F4
CNAG_02578	thyroid hormone receptor interactor 13	0.971924			43	D3
CNAG_02579	ARID-containing regulator of virulence traits and carbon assimilation	1.14061			43	D4
CNAG_02580	hypothetical protein	0.701357			0	B4
CNAG_02581	capsular associated protein	0.635294			0	B3
CNAG_02582	hypothetical protein	0.844			26	F5
CNAG_02583	tRNA (guanine10-N2)-methyltransferase	0.739			26	F6
CNAG_02584	serine/threonine-protein phosphatase 2A activator 1	0.877			26	F7
CNAG_02585	hypothetical protein	0.9			26	F8
CNAG_02586	Sugar transporter	0.906946			12	F3
CNAG_02587	alfa-L-rhamnosidase	0.997641			12	F2
CNAG_02588	avenacinase	1.16934			6	A12
CNAG_02589	hypothetical protein	0.924242			1	H7
CNAG_02590	3-hydroxyisobutyrate dehydrogenase	0.74			26	F9
CNAG_02591	hypothetical protein	0.863275			14	H7
CNAG_02592	thioredoxin reductase GliT	0.863			26	F10
CNAG_02594	hypothetical protein	0.814			26	F11
CNAG_02595	hypothetical protein, variant, hypothetical protein	0.932474			43	E1
CNAG_02596	hypothetical protein	1.068			26	F12
CNAG_02597	hypothetical protein	1.195			26	G1
CNAG_02598	Chitinase	0.702			26	G2
CNAG_02599	2,4-dihydroxyhept-2-ene-1,7-dioic acid aldolase	0.822785			3	D8
CNAG_02600	tartrate transporter	0.879316			42	G5
CNAG_02601	hypothetical protein	0.546			26	G3
CNAG_02602	flavonol synthase	0.357			26	G4
CNAG_02603	early growth response protein 1	1.35322			1	C2
CNAG_02604	hypothetical protein	0.71			26	G5
CNAG_02605	tbc1 domain family protein	1.238			26	G6
CNAG_02606	hypothetical protein	1.393			26	G7
CNAG_02655	hypothetical protein	0.962754			7	E6
CNAG_02656	translation machinery-associated protein 20	0.713			26	G8
CNAG_02658	hypothetical protein	0.828657			6	E7
CNAG_02659	hypothetical protein, variant, hypothetical protein	0.798			26	G9
CNAG_02660	hypothetical protein	0.818			26	G10
CNAG_02661	Identified spore protein 4	1.073			26	G11
CNAG_02662	cysteine protease atg4	1.27			26	G12
CNAG_02663	ribonucleoside-diphosphate reductase subunit M2	0.774			26	H1
CNAG_02664	D-lactate dehydrogenase	0.773			26	H2
CNAG_02665	hypothetical protein, hypothetical protein, variant	0.688			26	H3
CNAG_02666	hypothetical protein	0.541			26	H4
CNAG_02667	hypothetical protein	0.549			26	H5
CNAG_02670	bud emergence protein 1	0.598			26	H6
CNAG_02673	NAD dependent epimerase/dehydratase	1.3455			18	B11
CNAG_02674	hypothetical protein	2.3961	Y		18	B12
CNAG_02675	CAMK/CAMKL/GIN4 protein kinase	1.00053			4	B3
CNAG_02676	Vacuolar morphogenesis protein 7, putative	2.14191	Y		16	D1
CNAG_02677	cytoplasmic protein	0.929785			2	F5
CNAG_02678	hypothetical protein	0.695357			2	F3
CNAG_02681	Phytase	0.87			26	H7
CNAG_02682	hypothetical protein	0.944879			3	A6
CNAG_02683	hypothetical protein	0.935333			3	A7
CNAG_02684	hypothetical protein	1.97796	Y		6	D8
CNAG_02685	hypothetical protein	1.24449			6	D9
CNAG_02686	Cystathionine beta-lyase	1.45053			44	H11
CNAG_02687	hypothetical protein	1.0614			45	A1
CNAG_02688	hypothetical protein	0.797			26	H8
CNAG_02689	hypothetical protein	1.184			26	H9
CNAG_02690	pirin	1.047			26	H10
CNAG_02691	hypothetical protein	1.0511			6	C6
CNAG_02692	nitroreductase	1.29158			6	C7
CNAG_02693	solute carrier family 25 (mitochondrial carnitine/acylcarnitine transporter), member 20/29	1.37919			15	F11
CNAG_02694	hypothetical protein, hypothetical protein, variant	0.951498			15	F10
CNAG_02696	exocyst protein	0.974802			45	A2
CNAG_02697	hypothetical protein	0.994337			2	G2
CNAG_02699	hypothetical protein	1.0912			15	B5
CNAG_02700	C2H2 type zinc finger transcription factor	0.756629			1	G7
CNAG_02701	hypothetical protein	1.05813			11	C6
CNAG_02702	putative voltage-gated chloride channel	1.31792			12	E1
CNAG_02703	hypothetical protein, variant, hypothetical protein	1.53286			12	D12
CNAG_02705	hypothetical protein, hypothetical protein, variant 1, hypothetical protein, variant 2	0.956561			0	F4
CNAG_02706	hypothetical protein	0.899			26	H11
CNAG_02707	hypothetical protein	0.840627			12	F10
CNAG_02708	prenylcysteine oxidase/farnesylcysteine lyase	1.00206			12	F11
CNAG_02715	alpha-1,6-mannosyltransferase	1.723			26	H12
CNAG_02716	hypothetical protein	0.813961			12	G8
CNAG_02717	aryl-alcohol dehydrogenase	0.91853			12	G9
CNAG_02718	NAD binding dehydrogenase	1.38136			12	B7
CNAG_02719	hypothetical protein	0.780769			14	G6
CNAG_02722	aldose reductase	1.91905	Y	[5]	27	A1
CNAG_02723	hypothetical protein	1.33975			2	B8
CNAG_02724	hypothetical protein	1.13441			27	A2
CNAG_02726	cytoplasmic protein	1.52782			27	A3
CNAG_02727	similar to Avo2, Tor2 kinase component	0.840215			19	H10
CNAG_02728	peroxin-13	1.24727			27	A4
CNAG_02729	hypothetical protein	1.16757			27	A5
CNAG_02730	sorting nexin-41	1.40651			12	B1
CNAG_02733	Monosaccharide transporter	1.02376			27	A6
CNAG_02734	hypothetical protein	1.03411			27	A7
CNAG_02735	hypothetical protein	0.955177			18	D9
CNAG_02736	T-complex protein 1 subunit theta	1.12555			18	D10
CNAG_02737	hypothetical protein	0.990756			27	A8
CNAG_02738	hypothetical protein	1.01108			27	A9
CNAG_02741	mitochondrial intermediate peptidase 1	1.07868			27	A10
CNAG_02742	dicer-like protein 1	1.07691			27	A11
CNAG_02745	dicer-like protein 2	1.29006			27	A12
CNAG_02747	chaperone protein DNAJ	1.54845			27	B1
CNAG_02750	hypothetical protein, variant 2, hypothetical protein, variant 1, hypothetical protein	1.12975			27	B2
CNAG_02751	Short-chain dehydrogenase	0.999334			4	A2
CNAG_02752	Short-chain dehydrogenase	0.949366			15	G5
CNAG_02753	endoplasmic reticulum protein	1.39408			20	A3
CNAG_02755	hypothetical protein	1.68638	Y	[5]	27	B3
CNAG_02756	geranylgeranyl transferase type-1 subunit beta, variant, geranylgeranyl transferase type-1 subunit beta	1.1518			27	B4
CNAG_02757	hypothetical protein	1.05914			27	B5
CNAG_02758	NADH:flavin oxidoreductase/NADH oxidase	1.11766			12	G2
CNAG_02759	hypothetical protein	0.681471			12	G3
CNAG_02760	hypothetical protein	1.50241			27	B6
CNAG_02761	inorganic phosphate transporter PHO88	0.978258			27	B7
CNAG_02762	F-type H -transporting ATPase subunit G	1.10325			27	B8
CNAG_02764	ATP-binding cassette, subfamily D (ALD), peroxisomal long-chain fatty acid import protein	0.934243			27	B9
CNAG_02765	3-hydroxyisobutyrate dehydrogenase	0.916334			27	B10
CNAG_02766	hypothetical protein	1.06933			27	B11
CNAG_02768	hypothetical protein	0.83621			17	C6
CNAG_02771	DNA repair and recombination protein RAD54B	0.7414			17	H6
CNAG_02772	hypothetical protein	1.28976			27	B12
CNAG_02773	exosome complex exonuclease Rrp6	1.73245	Y	[5]	27	C1
CNAG_02774	Fungal Zn(2)-Cys(6) binuclear cluster domain protein	1.3267			1	A11
CNAG_02775	BCS-inducible membrane protein	0.945842			5	D12
CNAG_02776	hypothetical protein	1.3487			6	C9
CNAG_02777	phosphate:H symporter, variant, phosphate:H symporter	1.05153			3	E7
CNAG_02779	nicotinate-nucleotide diphosphorylase (carboxylating)	1.09332			15	G9
CNAG_02780	Kynureninase	1.22723			15	G10
CNAG_02781	dihydrodipicolinate synthetase, dihydrodipicolinate synthetase, variant	1.31894			27	C2
CNAG_02782	cytoplasmic protein	0.789081			15	B4
CNAG_02785	hypothetical protein	1.07328			45	A3
CNAG_02788	hypothetical protein	1.812			2	A5
CNAG_02789	nitrogen permease regulator 2	0.431051			13	E5
CNAG_02790	galactinol synthase	0.110916	Y		9	H11
CNAG_02793	kynurenine 3-monooxygenase	1.01122			45	A4
CNAG_02795	Phosphoribosylglycinamide formyltransferase	1.93913	Y		19	B11
CNAG_02797	putative secreted protein	3.59848	Y		3	C9
CNAG_02798	hypothetical protein	0.798992			45	A5
CNAG_02799	dihydroxyacetone kinase	1.75722			15	A6
CNAG_02800	hypothetical protein	0.98641			2	B4
CNAG_02801	thioredoxin, thioredoxin, variant	1.02605			2	B7
CNAG_02802	inositol/phosphatidylinositol kinase, inositol/phosphatidylinositol kinase, variant	1.81764			15	A11
CNAG_02805	Putative beta-type carbonic anhydrase	1.07614			45	A6
CNAG_02806	solute carrier family 30 (zinc transporter), member 1, solute carrier family 30 (zinc transporter), member 1, variant	1.56479			27	C3
CNAG_02810	pumilio-family RNA binding protein, pumilio-family RNA binding protein, variant	1.19524			45	A7
CNAG_02812	Ornithine carbamoyltransferase	1.20367			27	C4
CNAG_02814	glycerol-3-phosphate dehydrogenase	1.05339			0	D9
CNAG_02815	glycerol-3-phosphate dehydrogenase	1.18824			0	D7
CNAG_02817	GTP-binding protein ypt2	1.19663			27	C5
CNAG_02819	vacuolar membrane protein	1.00215			19	D5
CNAG_02820	serine/threonine protein kinase	1.04453			27	C6
CNAG_02822	hypothetical protein	0.842912			7	D7
CNAG_02823	bloom syndrome protein	0.942915			19	C8
CNAG_02825	Argininosuccinate lyase	1.02071			27	C7
CNAG_02826	amino-acid acetyltransferase, mitochondrial	1.36366			27	C8
CNAG_02828	hypothetical protein	1.34747			27	C9
CNAG_02829	protein arginine N-methyltransferase 5	1.60649	Y	[5]	27	C10
CNAG_02830	delta24(24(1))-sterol reductase	1.12419			5	F6
CNAG_02833	NADH dehydrogenase (ubiquinone) 1 beta subcomplex 7	0.836946			45	A8
CNAG_02834	sterol 3-beta-glucosyltransferase	1.5096			27	C11
CNAG_02839	hypothetical protein	1.04562			12	H5
CNAG_02841	cytochrome P450 monooxygenase pc-2, variant, cytochrome P450 monooxygenase pc-2	1.26125			16	F12
CNAG_02845	hypothetical protein	0.762443			17	F4
CNAG_02848	hypothetical protein	0.872611			5	D6
CNAG_02849	glutathione transferase	0.906283			5	A5
CNAG_02850	glucan endo-1,3-alpha-glucosidase agn1	1.30224			5	B12
CNAG_02852	4-aminobutyrate transaminase	1.18221			11	C1
CNAG_02853	amidophosphoribosyltransferase	1.237			27	C12
CNAG_02857	hypothetical protein	0.882653			16	F9
CNAG_02862	aprataxin	1.13254			16	G11
CNAG_02863	formate dehydrogenase	0.977418			43	F6
CNAG_02864	hypothetical protein	0.857353			16	G6
CNAG_02868	tryptophan 2,3-dioxygenase	0.793114			45	A9
CNAG_02869	hypothetical protein	1.43885			17	A5
CNAG_02872	hypothetical protein	0.812331			14	D3
CNAG_02874	hypothetical protein	1.3639			27	D1
CNAG_02877	hypothetical protein	0.870895			2	E4
CNAG_02878	hypothetical protein	0.90897			27	D2
CNAG_02879	chloride channel protein, nucleotide-sensitive, 1A	0.756498			27	D3
CNAG_02880	GTP-binding protein YchF	1.08133			45	A10
CNAG_02881	Cytidine deaminase	0.825122			27	D4
CNAG_02882	hypothetical protein	0.762139			9	F7
CNAG_02883	Ras-like GTP-binding protein, putative	1.08111			9	F8
CNAG_02885	capsular associated protein	9.31163	Y		13	B8
CNAG_02888	gamma-glutamyltransferase	0.803056			27	D5
CNAG_02889	hypothetical protein	0.689681			27	D6
CNAG_02890	hypothetical protein	0.872392			19	C7
CNAG_02891	endoplasmic reticulum protein	0.595785			19	C6
CNAG_02893	hypothetical protein, hypothetical protein, variant	1.23675			14	H1
CNAG_02896	hydroxymethylglutaryl-CoA synthase	0.924181			11	F2
CNAG_02898	RNA-binding protein 8A	0.728906			27	D7
CNAG_02899	hypothetical protein	0.735347			14	G8
CNAG_02900	hypothetical protein	0.918516			43	F1
CNAG_02901	U6 snRNA-associated Sm-like protein LSm4	0.800423			27	D8
CNAG_02903	alcohol dehydrogenase (NADP)	0.821817			27	D9
CNAG_02904	hypothetical protein	1.06083			17	F1
CNAG_02905	hypothetical protein	1.27231			17	E12
CNAG_02906	ubiquitin-conjugating enzyme (huntingtin interacting protein 2)	0.95049			27	D10
CNAG_02907	tRNA (guanine-N(1)-)-methyltransferase	1.05815			27	D11
CNAG_02910	hypothetical protein	1.08336			10	F11
CNAG_02911	hypothetical protein	1			0	C5
CNAG_02912	hypothetical protein	1.76923			0	C7
CNAG_02913	hypothetical protein	1.34856			27	D12
CNAG_02919	hypothetical protein	1.12291			27	E1
CNAG_02920	hydrolase	0.904258			27	E2
CNAG_02921	hypothetical protein	0.335191	Y	[5]	27	E3
CNAG_02922	hypothetical protein	0.702172			27	E4
CNAG_02924	histone H1/5	0.724769			27	E5
CNAG_02925	D-arabinitol 2-dehydrogenase	1.27241			16	B11
CNAG_02926	hypothetical protein	0.630097			27	E6
CNAG_02927	protein disulfide-isomerase	0.717203			27	E7
CNAG_02928	large subunit ribosomal protein L5e	0.65318			27	E8
CNAG_02930	virulence related protein of unknown function	1.08517			6	E12
CNAG_02932	hypothetical protein	0.595274			27	E9
CNAG_02933	quinone oxidoreductase	0.835002			27	E10
CNAG_02934	hypothetical protein, variant, hypothetical protein	1.08538			14	H10
CNAG_02935	malonic semialdehyde reductase	0.65373			11	E3
CNAG_02938	cytochrome c oxidase subunit 6a	0.926179			27	E11
CNAG_02941	hypothetical protein, variant, hypothetical protein	1.04811			27	E12
CNAG_02942	hypothetical protein	0.985171			42	H3
CNAG_02944	phosphate-repressible vacuolar acid phosphatase	0.876868			5	D9
CNAG_02955	hypothetical protein	0.998445			27	F1
CNAG_02958	ferroxidase	1.95786	Y		10	C3
CNAG_02959	high-affinity iron transporter	1.10573			10	C2
CNAG_02960	RNA exonuclease 4	0.88981			27	F2
CNAG_02964	hypothetical protein	1.083			3	E5
CNAG_02965	hypothetical protein	0.818408			33	D5
CNAG_02966	carboxypeptidase	0.904821			7	F7
CNAG_02967	hypothetical protein	0.705448			45	A11
CNAG_02968	Phosphatidylinositol-specific phospholipase C, putative	0.895523			14	H4
CNAG_02969	thioesterase, variant, thioesterase	0.866547			14	H3
CNAG_02972	hypothetical protein	0.672469			27	F3
CNAG_02974	voltage-dependent anion channel protein 2	1.15407			27	F4
CNAG_02975	hypothetical protein	2.21972	Y		27	F5
CNAG_02980	membrane dipeptidase	0.590782			27	F6
CNAG_02983	hypothetical protein	0.981864			9	B11
CNAG_02984	sarcosine oxidase	0.761423			27	F7
CNAG_02986	ADP-ribose pyrophosphatase	0.751721			11	G6
CNAG_02988	acetyltransferase	0.724374			27	F8
CNAG_02989	PX domain-containing protein	1.54636			27	F9
CNAG_02990	nuclear protein	1.06382			7	D9
CNAG_02992	actin cross-linking protein	1.1007			27	F10
CNAG_02993	solute carrier family 39 (zinc transporter), member 7	1.04954			27	F11
CNAG_02994	hypothetical protein, hypothetical protein, variant	0.883334			27	F12
CNAG_02995	RNA-binding protein with serine-rich domain 1	1.29488			27	G1
CNAG_02996	flavoprotein oxygenase, flavoprotein oxygenase, variant 2, flavoprotein oxygenase, variant 1	0.774819			27	G2
CNAG_02997	protein STU1	0.564811			27	G3
CNAG_02998	nuclear protein	0.315556	Y		27	G4
CNAG_03000	small subunit ribosomal protein S19e	1.1077			44	A7
CNAG_03002	hypothetical protein	1.06705			42	D5
CNAG_03003	chromatin structure-remodeling complex subunit SFH1	3.08677	Y		27	G5
CNAG_03005	cytoplasmic tRNA 2-thiolation protein 2	0.574028			27	G6
CNAG_03006	hypothetical protein	0.568063			27	G7
CNAG_03007	hypothetical protein	0.917704			7	F2
CNAG_03008	hypothetical protein	0.697289			27	G8
CNAG_03009	putative ER membrane protein	1.5848	Y	[5]	27	G9
CNAG_03010	enoyl-CoA hydratase/isomerase	0.944443			27	G10
CNAG_03011	glycerate-and formate-dehydrogenase	1.0426			3	A2
CNAG_03012	quorum sensing-like molecule	0.915229			3	A1
CNAG_03013	OPT family small oligopeptide transporter	0.928336			3	D2
CNAG_03018	Putative zinc finger transcription factor	0.869762			2	D3
CNAG_03019	long-chain acyl-CoA synthetase	1.04376			8	H6
CNAG_03020	hypothetical protein	1.6912	Y	[5]	27	G11
CNAG_03021	hypothetical protein	0.799896			27	G12
CNAG_03023	hypothetical protein	0.81448			27	H1
CNAG_03024	AGC protein kinase, variant, AGC protein kinase	0.815713			9	F9
CNAG_03025	V-type H -transporting ATPase subunit D	2.25435	Y		27	H2
CNAG_03028	hypothetical protein	1.04537			45	A12
CNAG_03031	protein FRA10AC1	0.777156			27	H3
CNAG_03033	hypothetical protein	1.51459	Y	[7]	45	D12
CNAG_03034	RNA exonuclease 1	0.51117			27	H4
CNAG_03036	potassium ion transporter, variant, potassium ion transporter	0.68866			27	H5
CNAG_03037	hypothetical protein, hypothetical protein, variant	0.713816			27	H6
CNAG_03038	hypothetical protein	1.07147			45	B1
CNAG_03039	DNA damage-inducible protein 1	1.65674			18	G12
CNAG_03041	hypothetical protein	0.792371			27	H7
CNAG_03043	hypothetical protein, variant 2, hypothetical protein, variant 1, hypothetical protein	0.92141			27	H8
CNAG_03044	hypothetical protein, variant, hypothetical protein	0.767524			27	H9
CNAG_03045	hypothetical protein	1.08933			45	B2
CNAG_03046	hypothetical protein	1.45493			11	B12
CNAG_03048	Gluconokinase	2.02732	Y		18	A5
CNAG_03050	hypothetical protein	0.857463			5	G3
CNAG_03051	polyamine transporter	1.52479	Y		5	F12
CNAG_03054	hypothetical protein	1.00184			27	H10
CNAG_03055	bud site selection protein 20	0.790198			27	H11
CNAG_03056	hypothetical protein	0.810564			27	H12
CNAG_03057	hypothetical protein	1.4487			28	A1
CNAG_03058	hypothetical protein	1.41453			9	C4
CNAG_03059	hypothetical protein	0.943375			2	D2
CNAG_03060	multiple drug resistance protein	1.10795			10	H7
CNAG_03061	multiple drug resistance protein	1.54181			10	A5
CNAG_03063	hypothetical protein, variant, hypothetical protein	1.78091			28	A2
CNAG_03065	ER-derived vesicles protein ERV14	2.67516	Y	[7]	45	B3
CNAG_03067	hydroxymethylglutaryl-CoA lyase	1.56377			28	A3
CNAG_03068	hypothetical protein	0.796476			15	C7
CNAG_03069	hydrolase	0.75278			15	C6
CNAG_03070	compass component swd2	1.64318			28	A4
CNAG_03071	hypothetical protein	1.11682			28	A5
CNAG_03073		1.30455		[8]	28	A6
CNAG_03075	DNA polymerase delta subunit 3	1.19732			4	F12
CNAG_03077	hypothetical protein	1.40269			28	A7
CNAG_03079	Protein processing in the ER protein 1, putative	1.19137			4	C4
CNAG_03080	fatty acid elongase	1.59224			16	A11
CNAG_03082	cupin domain-containing protein	0.958707			28	A8
CNAG_03083	cupin domain-containing protein	0.649316			16	E2
CNAG_03085	hypothetical protein	0.994002			28	A9
CNAG_03086	hypothetical protein, hypothetical protein, variant	1			2	D5
CNAG_03087	Maltose permease	1.06748			28	A10
CNAG_03090	hypothetical protein	1.30395			18	B10
CNAG_03091	hypothetical protein	1.32708			45	B4
CNAG_03092	hypothetical protein	1.34777			28	A11
CNAG_03095	hypothetical protein	1.13255			45	B5
CNAG_03096	UDP-glucose 4-epimerase	0.962953			10	E1
CNAG_03097	hypothetical protein	2.05567	Y	[5]	28	A12
CNAG_03100	cytoplasmic protein	0.83598			15	C3
CNAG_03101	efflux protein EncT	0.91587			5	C9
CNAG_03102	hypothetical protein	1.08679			28	B1
CNAG_03105	hypothetical protein	1.77501			28	B2
CNAG_03107	hypothetical protein	1.62352			28	B3
CNAG_03108	hypothetical protein	1.02455			28	B4
CNAG_03109	ubiquitin carboxyl-terminal hydrolase 14	1.01204			28	B5
CNAG_03110	hypothetical protein	0.774596			7	E11
CNAG_03111		0.913573		[8]	28	B6
CNAG_03112		0.806619		[8]	28	B7
CNAG_03113	trehalose synthase	0.787194			9	C10
CNAG_03114	hypothetical protein	1.48224			9	C11
CNAG_03115	hypothetical protein	0.998867			2	D9
CNAG_03116	forkhead transcription factor 3	1.01592			33	C11
CNAG_03117	hypothetical protein	0.916805			34	B9
CNAG_03118	hypothetical protein	0.7011			9	G4
CNAG_03121	hypothetical protein	1.02746			1	B5
CNAG_03125	hypothetical protein	0.987321			19	D9
CNAG_03128	gamma-glutamyltransferase, variant, gamma-glutamyltransferase	1.62905			13	B4
CNAG_03132	hypothetical protein	1.13703			2	D10
CNAG_03133	UDP-glucose,sterol transferase	0.892467			28	B8
CNAG_03134	3-hydroxybutyryl-CoA dehydrogenase	2.00436			17	A1
CNAG_03135	hypothetical protein	1.31442			16	H12
CNAG_03137	CMGC/CDK protein kinase	0.662734			28	B9
CNAG_03138	ubiquitin-protein ligase, Cullin-3, putative	2.19368	Y		18	A12
CNAG_03139	Phosphatidylethanolamine N-methyltransferase	2.73894	Y		18	A11
CNAG_03140	Sugar transporter	1.1597			7	H12
CNAG_03141	hypothetical protein, hypothetical protein, variant	1.44158			16	B1
CNAG_03142	hypothetical protein	0.700452			0	G2
CNAG_03143	hypothetical protein	1.13122			0	G3
CNAG_03144	peptide-methionine (S)-S-oxide reductase	0.93824			28	B10
CNAG_03145	hypothetical protein	0.842624			34	D4
CNAG_03146	Alpha-amylase	0.81267			0	E2
CNAG_03147	rhomboid-like protein	0.990649			28	B11
CNAG_03149	BRCA1-associated protein	1.14553			19	H11
CNAG_03151	COP9 signalosome complex subunit 4	0.841319			20	B2
CNAG_03152	calcium-binding protein	1.03433			45	B6
CNAG_03153	SEC14 cytosolic factor	2.12933	Y		28	B12
CNAG_03154	hypothetical protein, variant, hypothetical protein	0.937192			13	E2
CNAG_03155	ENTH domain-containing protein	0.863675			13	E1
CNAG_03156	hypothetical protein	1.18475			28	C1
CNAG_03158	alpha-1,3-mannosyltransferase CMT1	1.16684			20	B11
CNAG_03159	cytoplasmic protein	0.88983			45	B7
CNAG_03161	hypothetical protein	1.98281	Y		0	G5
CNAG_03162	vacuolar protein	1.32701			28	C2
CNAG_03163	hypothetical protein, variant 1, hypothetical protein, hypothetical protein, variant 2	1.02742			28	C3
CNAG_03166	hypothetical protein	1.00925			28	C4
CNAG_03167	CAMK/CAMKL/CHK1 protein kinase	1.02811			45	B8
CNAG_03168	sulfite reductase (NADPH) flavoprotein alpha- component	0.991984			6	A5
CNAG_03169	hypothetical protein	0.812625			6	B3
CNAG_03171	WEE protein kinase	1.83517	Y		28	C5
CNAG_03172	hypothetical protein	0.966114			42	C3
CNAG_03173	DNA damage-binding protein 1	1.6694	Y		4	C5
CNAG_03174	4'-phosphopantetheinyl transferase	0.982832			28	C6
CNAG_03175	hypothetical protein	0.95361			28	C7
CNAG_03177	hypothetical protein, variant, hypothetical protein	1.08413			41	H6
CNAG_03178	hypothetical protein	1			6	G4
CNAG_03179	hypothetical protein	0.992653			28	C8
CNAG_03183	nuclear protein	0.815154			41	H7
CNAG_03185	low temperature-responsive protein	0.867082			28	C9
CNAG_03186	THO complex subunit 4	0.83662			28	C10
CNAG_03188	histone-lysine N-methyltransferase, H3 lysine-36 specific	3.83566	Y		20	A9
CNAG_03189	DIL and Ankyrin domain-containing protein	0.849275			18	H8
CNAG_03190	CCR4-NOT transcription complex subunit	2.26968	Y	[7]	43	H7
CNAG_03192	tRNA-specific adenosine deaminase 1, variant, tRNA-specific adenosine deaminase 1	0.81941			28	C11
CNAG_03193	hypothetical protein	0.978905			5	D3
CNAG_03194	Saccharopine dehydrogenase, saccharopine dehydrogenase, variant	1.10756			42	C12
CNAG_03195	hypothetical protein	0.970406			45	B9
CNAG_03197	hypothetical protein	1.00111			28	C12
CNAG_03199	FAD dependent oxidoreductase	0.85324			5	F5
CNAG_03202	Adenylate cyclase	4.87439	Y		14	B12
CNAG_03203	DNA polymerase epsilon p12 subunit	1.96303			14	B11
CNAG_03204	hypothetical protein	1.05075			12	H9
CNAG_03206	endonuclease III	1.11922			18	D11
CNAG_03212	forkhead domain-containing protein	1.3576			28	D1
CNAG_03213	UV damage endonuclease UvdE, UV damage endonuclease UvdE, variant	1.01826			8	H5
CNAG_03214	tRNA (uracil-O(2)-)-methyltransferase	1.00286			28	D2
CNAG_03215	hypothetical protein	0.851952			28	D3
CNAG_03217	hypothetical protein	1.48231			43	G5
CNAG_03220	hypothetical protein	0.923328			45	B10
CNAG_03221	large subunit ribosomal protein L29	0.781384			28	D4
CNAG_03223	hypothetical protein	0.771946			0	G1
CNAG_03224	hypothetical protein	1.06657			28	D5
CNAG_03227	hypothetical protein	0.945779			10	E8
CNAG_03230	yippee-like, putative	0.752032			14	C4
CNAG_03231	hypothetical protein, hypothetical protein, variant	1.00383			28	D6
CNAG_03234	cell wall surface anchor protein, cell wall surface anchor protein, variant	1.42127	Y	[5]	19	F4
CNAG_03235	THO complex subunit 1	2.15299	Y		28	D7
CNAG_03236	AMME syndrome candidate protein	1.13405			17	C8
CNAG_03238	dioxygenase subfamily protein	0.909615			28	D8
CNAG_03239	hypothetical protein, hypothetical protein, variant	0.893332			28	D9
CNAG_03241	hypothetical protein	0.89815			7	F11
CNAG_03242	solute carrier family 25 (peroxisomal adenine nucleotide transporter), member 17	0.915683			7	F10
CNAG_03243	2-Nitropropane dioxygenase	0.89209			28	D10
CNAG_03247	sterol 3beta-glucosyltransferase, sterol 3beta-glucosyltransferase, variant	0.905934			5	D1
CNAG_03248	rho GTPase activator	0.809992			34	D8
CNAG_03250	hypothetical protein	1.69775	Y	[7]	43	C2
CNAG_03259	hypothetical protein	0.822839			28	D11
CNAG_03262	myo-inositol-1(or 4)-monophosphatase	1.26559			28	D12
CNAG_03266	malate dehydrogenase, NAD-dependent	0.92752			2	F6
CNAG_03268	hypothetical protein	0.763458			12	C4
CNAG_03269	Aldehyde dehydrogenase	1.72699			28	E1
CNAG_03275	glutaryl-CoA dehydrogenase, glutaryl-CoA dehydrogenase, variant	1.34973			28	E2
CNAG_03279	hypothetical protein	0.930219			41	G4
CNAG_03280	dihydrodipicolinate synthetase, variant, dihydrodipicolinate synthetase	1.01603			6	B4
CNAG_03282	hypothetical protein	1.38775			28	E3
CNAG_03286	hypothetical protein	1.09955			28	E4
CNAG_03288	membrane protein	1.56124			28	E5
CNAG_03289	methionine aminopeptidase, type II	1.06532			28	E6
CNAG_03291	hypothetical protein	0.946999			28	E7
CNAG_03292	hypothetical protein, variant, hypothetical protein	1.00152			28	E8
CNAG_03294	hypothetical protein	0.868318			28	E9
CNAG_03295	hypothetical protein	0.651553			11	F6
CNAG_03297	histone acetyltransferase type B subunit 2	1.19802			28	E10
CNAG_03298	hypothetical protein	1.75982			28	E11
CNAG_03301	mitochondrial import inner membrane translocase subunit TIM13	2.14716	Y	[7]	45	D7
CNAG_03304	hypothetical protein	0.932492			43	A7
CNAG_03307	hypothetical protein	0.612308			45	D8
CNAG_03308	hypothetical protein	1.88675			2	A9
CNAG_03309	pre-mRNA-splicing factor CWC21	1.9217	Y	[5]	28	E12
CNAG_03310	nicotinamide N-methyltransferase	1.06652			28	F1
CNAG_03311	hydroxymethylglutaryl-CoA synthase	0.935991			45	D9
CNAG_03313	hypothetical protein, variant, hypothetical protein	1.76255			17	A4
CNAG_03316	rho gdp-dissociation inhibitor	0.905787			18	B6
CNAG_03320	Mannose-1-phosphate guanylyltransferase	1.02534			0	C10
CNAG_03322	UDP-glucuronate decarboxylase	3.98523	Y		13	C2
CNAG_03323	hypothetical protein	1.73022			13	C3
CNAG_03324	hypothetical protein	1.67184			12	C7
CNAG_03325	ChAPs family protein	1.41834			12	C8
CNAG_03326	Chitin synthase	1.06004			12	H3
[truncated: 2,704 more rows]

## Sheet: S1B - 1st round BMDM hits
CNAG	Product Description	Uptake Score	Library Plate	Library Well	Notes
CNAG_00068	specific RNA polymerase II transcription factor	1.88161	42	A5				Notes:
CNAG_00106	TCO5	1.44	3	E1				[9]	not included in later screens for technical reasons
CNAG_00110	HPI3, hypothetical protein	1.48796	20	E6
CNAG_00129	hypothetical protein	1.591	5	B7
CNAG_00151	transcription elongation regulator 1	1.43638	20	F4
CNAG_00156	SP1, Putative zinc finger transcription factor	1.606	5	A7
CNAG_00236	8-Amino-7-oxononanoate synthase	4.21911	8	G10
CNAG_00240	hypothetical protein	2.55924	18	G1
CNAG_00248	ESCRT-II complex subunit VPS36	1.47873	20	H1
CNAG_00252	transcription elongation factor B, polypeptide 1	1.51801	20	H4
CNAG_00263	serine/threonine/tyrosine-interacting protein	1.86614	33	E1
CNAG_00278	methionine aminopeptidase, type I	3.11627	18	A1
CNAG_00288	oligoribonuclease	2.332	21	A1
CNAG_00289	hypothetical protein	2.08861	21	A2
CNAG_00290	Aminopeptidase	2.0743	21	A3
CNAG_00316	rdgB/HAM1 family non-canonical purine NTP pyrophosphatase	2.29368	21	A11
CNAG_00317	hypothetical protein	2.62234	21	A12
CNAG_00322	hypothetical protein	1.34622	21	B1
CNAG_00354	vacuolar protein 8	1.65679	18	B8
CNAG_00367	DYN5, dynactin 5	2.16872	21	B10
CNAG_00368	vacuolar-sorting protein 53 long isoform	2.31198	21	B11
CNAG_00371	methylglutaconyl-CoA hydratase	1.35966	21	B12
CNAG_00372	RSC7, chromatin structure-remodeling complex protein	3.15948	8	C12
CNAG_00384	RAD51-like protein 2	1.92346	17	B3
CNAG_00390	myotubularin	1.42296	21	C1
CNAG_00396	PKA1, AGC/PKA protein kinase	12.6188	20	B8
CNAG_00397	2-oxoisovalerate dehydrogenase E1 component, beta subunit	1.30168	21	C3
CNAG_00405	KIC1, ste/ste20/ysk protein kinase	30.8389	19	B2
CNAG_00408	PPH3, serine/threonine-protein phosphatase PP-X isozyme 1	2.0414	21	C7
CNAG_00416	f-box/wd-repeat protein lin-23	0.101657	21	C12
CNAG_00419	DNA polymerase beta subunit	1.45617	21	D1
CNAG_00422	hypothetical protein, variant	2.06263	21	D2
CNAG_00448	V-type H -transporting ATPase subunit AC39	15.3851	21	D11
CNAG_00451	cytoplasmic protein	1.6521	21	D12
CNAG_00458	hypothetical protein, variant	2.137	13	H9
CNAG_00467	hypothetical protein, variant	2.05202	21	E5
CNAG_00472	hypothetical protein	2.04676	21	E8
CNAG_00520	hypothetical protein	2.04383	33	F12
CNAG_00529	sulfite transporter	1.7467	33	G5
CNAG_00556	CCK1, Casein kinase I	1.51241	20	B3
CNAG_00560	V-type H -transporting ATPase subunit E	11.5762	33	H4	[9]
CNAG_00570	PKR1, cAMP-dependent protein kinase regulator	0.526452	33	H7
CNAG_00586	hypothetical protein	1.54161	34	E1
CNAG_00600	CAP60, capsular associated protein	10.0009	15	A7
CNAG_00613	FCY1, Cytosine deaminase	1.77024	34	E11	[9]
CNAG_00622	ARG8, Acetylornithine aminotransferase	1.76778	34	E12
CNAG_00627	specific transcriptional repressor	0.288	1	D12
CNAG_00647	hypothetical protein	3.24413	18	A10
CNAG_00650	GRAM domain-containing protein	1.80282	34	F12
CNAG_00713	V-type H -transporting ATPase 54 kDa subunit	5.83953	34	H3	[9]
CNAG_00736	exocyst protein, variant	3.26415	21	G6
CNAG_00746	capsular associated protein, CAS35	3.89	7	B7
CNAG_00768	hypothetical protein	2.506	35	A1
CNAG_00776	immunoreactive mannoprotein MP88,MP88	1.96154	42	B6
CNAG_00781	U6 snRNA-associated Sm-like protein LSm3	1.775	35	A2
CNAG_00788	NDH1, NADH dehydrogenase	1.89061	11	F1
CNAG_00794	hypothetical protein	15.1027	9	F11
CNAG_00795	Putative flocculin	1.903	35	A3
CNAG_00799	cellulase	4.511	5	B11
CNAG_00801	hypothetical protein	1.724	35	A4
CNAG_00810	polynucleotide kinase 3'-phosphatase	1.311	35	A5
CNAG_00824	ubiquitin-conjugating enzyme E2 2	0.708956	44	D6
CNAG_00835	hypothetical protein	1.996	35	A6
CNAG_00837	hypothetical protein	1.559	35	A7
CNAG_00843	Salicylate hydroxylase	2.066	35	A8
CNAG_00848	hypothetical protein, hypothetical protein, variant 2, hypothetical protein, variant 1	1.733	35	A9
CNAG_00850	plant-inducible protein	1.993	35	A10
CNAG_00851	hypothetical protein	0.638589	44	D7
CNAG_00872	ATP-dependent DNA helicase	1.64	35	A11
CNAG_00875	rab family protein	1.454	35	A12
CNAG_00887	hypothetical protein	1.84172	16	A4
CNAG_00889	hypothetical protein, variant	2.35017	19	D12
CNAG_00920	YjeF family protein	2.03349	22	A6
CNAG_00967	hypothetical protein	0.718543	44	D9
CNAG_00971	vacuolar fusion protein MON1	0.531744	22	B6
CNAG_00989	UCH2, ubiquitin carboxyl-terminal hydrolase L5	2.22296	22	B12
CNAG_00991	flap endonuclease 1	9.62602	22	C1
CNAG_00996	PMT4, dolichyl-phosphate-mannose-protein mannosyltransferase	0.241974	44	A3
CNAG_01002	hypothetical protein	1.55459	22	C4
CNAG_01024	translocation protein SEC72	1.96631	44	D10
CNAG_01032	hypothetical protein	2.15366	22	D1
CNAG_01050	hypothetical protein	1.86572	17	B11
CNAG_01069	hypothetical protein	1.984	1	A1
CNAG_01095	BEM46 family protein	1.98697	22	E1
CNAG_01106	VPH1, V-type H -transporting ATPase subunit I	8.67702	44	E1	[9]
CNAG_01109	hypothetical protein	2.875	2	A3
CNAG_01126	guanine nucleotide exchange protein for ADP- robosylation factor	2.545	3	H2
CNAG_01133	mitochondrial protein	2.01451	22	F1
CNAG_01172	PBX1, parallel beta-helix repeat protein	3.04191	16	D12
CNAG_01175	hypothetical protein	1.543	3	F5
CNAG_01190	vesicle transporter SEC22	2.0316	22	G1
CNAG_01196	tyrosyl-DNA phosphodiesterase 1	0.515583	44	E6
CNAG_01211	hypothetical protein	1.60826	22	G4
CNAG_01213	hypothetical protein	21.2566	22	G6
CNAG_01243	SET101, histone-lysine N-methyltransferase, H3 lysine-4 specific	2.64142	20	A10
CNAG_01261	myosin I binding protein	2.10177	15	B12
CNAG_01265	charged multivesicular body protein 6	0.482033	44	E7
CNAG_01294	IPK1, inositol-pentakisphosphate 2-kinase	0.376473	44	E9
CNAG_01295	acyl carrier protein	1.48084	23	A1
CNAG_01297	hypothetical protein	1.31322	23	A2
CNAG_01302	hypothetical protein	1.36047	23	A5
CNAG_01306	chromodomain-helicase-DNA-binding protein 3	1.65853	23	A6
CNAG_01308	protein NRD1	1.68987	23	A7
CNAG_01309	arf/Sar family protein	1.51665	23	A8
CNAG_01310	Nucleolar protein	1.36739	23	A9
CNAG_01318	sodium/hydrogen exchanger 3	1.598	4	E10
CNAG_01338	xeroderma pigmentosum group C-complementing protein	1.65701	23	A12
CNAG_01339	cytoplasmic protein	1.47159	23	B1
CNAG_01377	UBP13, PAB-dependent poly(A)-specific ribonuclease subunit PAN2	2.28435	23	B12
CNAG_01381	hypothetical protein	1.31118	23	C4
CNAG_01390	adenine phosphoribosyltransferase	0.728011	44	F1
CNAG_01411	hypothetical protein	1.69082	23	C12
CNAG_01415	cytoplasmic protein	6.44342	23	D1
CNAG_01416	hypothetical protein	1.35273	23	D2
CNAG_01419	hypothetical protein	2.73902	44	F2
CNAG_01440	hypothetical protein	0.782982	44	F5
CNAG_01441	hypothetical protein, variant	1.7612	8	A3
CNAG_01472	endoplasmic reticulum protein	1.84747	23	D12
CNAG_01473	hypothetical protein	1.43817	23	E1
CNAG_01504	hypothetical protein	1.30321	23	E8
CNAG_01507	protein CGI121	1.66575	42	H8
CNAG_01514	hypothetical protein	1.35628	23	E12
CNAG_01518	Phosphoglycerate mutase	1.54432	23	F1
CNAG_01523	HOG1, putative mitogen-activated protein kinase	0.191	4	G11
CNAG_01536	myosin heavy chain	1.3519	23	F8
CNAG_01537	ATP-dependent RNA helicase VAD1	1.38016	45	C2
CNAG_01551	GAT201,GATA family transcription factor	5.668	0	C3
CNAG_01555	hypothetical protein	1.60816	23	F12
CNAG_01557	CAM1, Calmodulin	26.3487	23	G2
CNAG_01583	vacuolar-sorting protein SNF7	2.14935	23	G11
CNAG_01602	IQ domain-containing calmodulin-binding protein	2.61947	33	E11
CNAG_01616	hypothetical protein	1.41094	45	C7
CNAG_01636	peptidyl-prolyl cis-trans isomerase-like 1	2.56261	24	A1
CNAG_01647	translocation protein SEC66	33.2155	33	E9
CNAG_01648	Histone H4	3.19098	24	A3
CNAG_01649	hypothetical protein	5.47558	24	A4
CNAG_01658	hypothetical protein	2.87098	45	C11
CNAG_01673	hypothetical protein	1.98715	24	A9
CNAG_01675	tagatose-bisphosphate aldolase	2.44693	24	A11
CNAG_01682	mitochondrial outer membrane 72K protein	2.54163	24	A12
CNAG_01716	hypothetical protein	2.66865	45	D1
CNAG_01720	VPS23, ESCRT-I complex subunit TSG101	1.813	24	B9
CNAG_01722	vacuolar protein sorting-associated protein vps13	2.34934	11	A8
CNAG_01731	hypothetical protein	1.96849	24	B11
CNAG_01739	hypothetical protein	1.5784	24	C1
CNAG_01740	CDC12, septin	3.29486	24	C2
CNAG_01779	hypothetical protein	0.547	24	C9
CNAG_01850	TCO1, Two-component-like sensor kinase	3.11013	20	B9
CNAG_01855	hypothetical protein	1.88177	19	A3
CNAG_01859	hypothetical protein	2.09475	43	F4
CNAG_01860	ornithine cyclodeaminase	2.32135	33	E12
CNAG_01875	wd-repeat protein	2.05746	43	F3
CNAG_01918	cytoskeletal regulatory protein binding protein	3.43	13	F1
CNAG_01923	ATPase GET3	1.52985	24	F6
CNAG_01938	KIN1, CAMK/CAMKL/KIN1 protein kinase	1.4769	20	B7
CNAG_01941	glucan synthesis regulatory protein	1.98969	24	G5
CNAG_02007	adenylate kinase 1	2.0842	9	A9
CNAG_02020	SWR1-complex protein 4	1.54028	24	H7
CNAG_02039	integral membrane protein, variant	2.36553	25	A1
CNAG_02050	QDR1, Putative MFS multidrug transporter	2.4976	25	A2
CNAG_02051	kinesin family member 20/23	2.66265	25	A3
CNAG_02052	dimeric dihydrodiol dehydrogenase	2.36373	25	A4
CNAG_02059	CCR4-Not complex subunit Caf16	1.6427	25	A8
CNAG_02067	vacuolar protein	2.45457	25	A11
CNAG_02068	stromal membrane-associated protein	2.78301	25	A12
CNAG_02095	cyclin	4.12075	44	G7
CNAG_02109	type I inositol-1,4,5-trisphosphate 5- phosphatase 1	1.99541	25	B8
CNAG_02115	NHP6B02, Non-histone chromosomal protein 6, putative	5.82275	20	A8
CNAG_02153	TUP1, glucose repression regulatory protein	0.278027	25	C11
CNAG_02156	hypothetical protein	1.74055	25	C12
CNAG_02167	vacuolar protein sorting-associated protein 27	1.78289	19	C9
CNAG_02172	ubiquitin-protein ligase	2.50115	43	H8
CNAG_02173	transporter particle component	5.1613	19	A4
CNAG_02181	dihydrokaempferol 4-reductase	2.19635	18	D12
CNAG_02196	CDC11, septin	2.49381	25	E1
CNAG_02221	ZIP3, solute carrier family 39 (zinc transporter), member 9	2.85189	19	A9
CNAG_02240	cytoplasmic protein	2.0954	18	C12
CNAG_02258	hypothetical protein, variant	2.02271	25	E12
CNAG_02300	hypothetical protein	1.8834	25	G1
CNAG_02310	casein kinase II subunit beta	1.83161	25	G5
CNAG_02325	mitochondrial protein	1.52594	17	E6
CNAG_02326	V-type proton ATPase catalytic subunit A	8.87512	17	E5
CNAG_02350	hypothetical protein	1.83426	42	F4
CNAG_02362	hypothetical protein	2.39103	26	A1
CNAG_02363	SCR1 protein	2.4768	26	A2
CNAG_02373	ATP-binding protein	3.61494	26	A3	[9]
CNAG_02376	ISP2, Identified spore protein 2	3.47104	26	A5
CNAG_02387	hypothetical protein	1.98393	42	A3
CNAG_02400	hypothetical protein	1.926	6	D5
CNAG_02408	hypothetical protein	2.71498	26	A11
CNAG_02416	hypothetical protein	2.35983	26	A12
CNAG_02419	hypothetical protein	2.12353	26	B2
CNAG_02481	vacuolar protein	2.22781	26	C12
CNAG_02556	phytanoyl-CoA dioxygenase	1.83208	44	H10
CNAG_02568	UBA/TS-N domain-containing protein	2.12039	26	F1
CNAG_02575	Rab small monomeric GTPase	2.42832	26	F3
CNAG_02674	hypothetical protein	2.3961	18	B12
CNAG_02676	hypothetical protein	2.14191	16	D1
CNAG_02684	hypothetical protein	1.978	6	D8
CNAG_02722	aldose reductase	1.91905	27	A1
CNAG_02755	hypothetical protein	1.68638	27	B3
CNAG_02773	RRP6, exosome complex exonuclease Rrp6	1.73245	27	C1
CNAG_02790	galactinol synthase	0.111	9	H11
CNAG_02795	Phosphoribosylglycinamide formyltransferase	1.93913	19	B11
CNAG_02797	CPL1	3.598	3	C9
CNAG_02829	protein arginine N-methyltransferase 5	1.60649	27	C10
CNAG_02885	CAP64	9.312	13	B8
CNAG_02921	hypothetical protein	0.335191	27	E3
CNAG_02958	CFO2, ferroxidase	1.958	10	C3
CNAG_02975	hypothetical protein	2.44781	27	F5
CNAG_02998	nuclear protein	0.315556	27	G4
CNAG_03003	chromatin structure-remodeling complex subunit SFH1	3.40395	27	G5
CNAG_03009	ERG28, putative ER membrane protein	1.5848	27	G9
CNAG_03020	hypothetical protein	1.6912	27	G11
CNAG_03025	V-type H -transporting ATPase subunit D	2.48599	27	H2	[9]
CNAG_03033	hypothetical protein	1.51459	45	D12
CNAG_03048	Gluconokinase	2.02732	18	A5
CNAG_03051	polyamine transporter	1.525	5	F12
CNAG_03065	ER-derived vesicles protein ERV14	4.42905	45	B3
CNAG_03097	hypothetical protein	2.05567	28	A12
CNAG_03138	CUL3, ubiquitin-protein ligase	2.19368	18	A12
CNAG_03139	CHO2, Phosphatidylethanolamine N-methyltransferase	2.73894	18	A11
CNAG_03153	SEC14-1, SEC14 cytosolic factor	2.12933	28	B12
CNAG_03161	hypothetical protein	1.983	0	G5
CNAG_03171	SWE1, WEE protein kinase	1.83517	28	C5
CNAG_03173	DNA damage-binding protein 1	1.669	4	C5
CNAG_03188	SET202, histone-lysine N-methyltransferase, H3 lysine-36 specific	3.83566	20	A9
CNAG_03190	CCR4-NOT transcription complex subunit, CCR4	2.26968	43	H7
CNAG_03202	CAC1, Adenylate cyclase	4.87439	14	B12
CNAG_03234	cell wall surface anchor protein	1.69842	19	F4
CNAG_03235	THO complex subunit 1	2.15299	28	D7
CNAG_03250	hypothetical protein	1.69775	43	C2
CNAG_03301	TIM13, mitochondrial import inner membrane translocase subunit TIM13	3.55488	45	D7
CNAG_03309	pre-mRNA-splicing factor CWC21	1.9217	28	E12
CNAG_03322	UXS1	3.985	13	C2
CNAG_03379	N-acetyltransferase 5	2.8622	28	G5
CNAG_03380	hypothetical protein	3.09692	28	G6
CNAG_03409	SKN7,osomolarity two-component system, response regulator SKN7	2.875	2	F2
CNAG_03444	hypothetical protein	2.3607	29	A1
CNAG_03445	hypothetical protein	1.56942	29	A2
CNAG_03451	hypothetical protein	2.42037	18	A9
CNAG_03452	AFG1 family mitochondrial ATPase	1.69394	17	C12
CNAG_03475	hypothetical protein	1.64049	29	A12
CNAG_03483	protein GET1	3.48595	45	E1
CNAG_03488	RRA1, Required for Rim101 Activation 1	2.00988	29	B1
CNAG_03528	AP-2 complex subunit alpha	2.02435	29	B8
CNAG_03567	CBK1, AGC/NDR/NDR protein kinase	5.10578	16	D8
CNAG_03590	CKB1, casein kinase II subunit beta	2.02588	18	B9
CNAG_03614	hypothetical protein	1.85346	29	E1
CNAG_03622	TAO3, cell polarity protein mor2, variant	3.91908	17	E4
CNAG_03628	hypothetical protein	1.67112	29	E7
CNAG_03639	hypothetical protein	2.693	29	E12
CNAG_03651	syntaxin 7	1.71874	29	F6	[9]
CNAG_03670	IRE1	1.544	3	G4
CNAG_03681	peptidylprolyl isomerase domain and WD-repeat protein 1	1.55566	45	E10
CNAG_03687	hypothetical protein	0.252819	29	G4
CNAG_03712	hypothetical protein	3.02326	45	F1
CNAG_03766	ankyrin repeat-containing protein	2.58545	18	A2
CNAG_03770	hypothetical protein	1.88183	30	A1
CNAG_03811	IRK5, AGC/YANK protein kinase	0.183	45	F3
CNAG_03821	phosphatidylinositol 3-kinase	3.80929	30	A11
CNAG_03825	hypothetical protein, variant	2.33552	30	A12
CNAG_03869	hypothetical protein	1.90295	30	B12
CNAG_03884	hypothetical protein	0.254	4	G1
CNAG_03909	hypothetical protein	1.645	30	D3
CNAG_03916	glucose-6-phosphate isomerase	2.45745	17	B8
CNAG_03918	SOG2, ram signaling network protein	3.4511	43	A9	[9]
CNAG_03932	RAD17, cell cycle checkpoint protein	6.39524	45	F12
CNAG_03965	ribosome recycling factor	2.52771	17	B5
CNAG_03984	hypothetical protein	2.46056	30	E12
CNAG_04005	cytoplasmic protein	2.71814	45	G11
CNAG_04018	hypothetical protein	1.869	1	G10
CNAG_04028	RNA binding protein	1.54709	34	A12
CNAG_04036	hypothetical protein	0.338351	30	G4
CNAG_04048	53 kda brg1-associated factor b	2.2763	30	G7
CNAG_04090	ATF1, activating transcription factor	2.30558	41	G11
CNAG_04094	hypothetical protein	0.000767471	14	E10
CNAG_04119	ROM2, rho guanyl-nucleotide exchange factor	2.62828	45	H8
CNAG_04121	hypothetical protein	2.26013	43	B12
CNAG_04123		2.366	7	C5
CNAG_04128	GTPase inhibitor	2.40295	31	A1
CNAG_04146	hypothetical protein	2.3336	14	A3
CNAG_04158	HIRA, Nucleosome assembly complex protein	0.673658	44	B3
CNAG_04166	smad nuclear-interacting protein 1	2.78054	46	A3
CNAG_04183	hypothetical protein	2.4254	31	A10
CNAG_04188	O-methyltransferase	1.8681	31	A11
CNAG_04191	CEX1, SCYL protein kinase	4.18212	31	A12
CNAG_04196	actin binding protein	16.7115	31	B3	[9]
CNAG_04213	signal transducer	1.56505	42	E2
CNAG_04220	ATP-dependent DNA helicase II subunit 1	2.033	13	C4
CNAG_04222	protein SDA1	2.18587	31	B12
CNAG_04243	CDC24, cell division control protein 24	2.57213	33	C4
CNAG_04268	APN2, exodeoxyribonuclease III	1.47782	35	B6
CNAG_04285	hypothetical protein	1.74038	19	C2
CNAG_04293	VPS41, vacuolar protein sorting 41	1.77665	31	D5
CNAG_04316	UTR1, NAD kinase	1.30742	35	C2
CNAG_04320	CPS1, polysaccharide synthase Cps1p	2.54941	34	C10
CNAG_04329	hypothetical protein	1.42432	46	B1
CNAG_04361	hypothetical protein	4.01712	31	E11
CNAG_04403	CCCH zinc finger protein	2.55386	46	B10
CNAG_04464		1.46588	46	C7
CNAG_04505	GPA1, guanine nucleotide-binding protein subunit alpha	2.84816	8	E11
CNAG_04514	CMGC/MAPK protein kinase, MPK1	2.055	7	D6
CNAG_04575	G2/mitotic-specific cyclin 1/2	1.81306	11	D12
CNAG_04620	hypothetical protein	1.93209	19	E12
CNAG_04649	peptide alpha-N-acetyltransferase	1.51617	16	G9
CNAG_04650	actin-like protein arp6	1.39643	16	G10
CNAG_04665	hypothetical protein	2.98071	46	D11
CNAG_04671	hypothetical protein	4.2579	32	A11
CNAG_04674	ADA3, transcriptional adapter 3	4.49718	32	A12
CNAG_04716	KH domain-containing protein	5.69245	43	A12	[9]
CNAG_04738	SAC6, fimbrin	3.90816	32	C1
CNAG_04740	hypothetical protein	2.30301	14	A1
CNAG_04741	endosome protein	0.573	3	B1
CNAG_04755	STE/STE11/BCK1 protein kinase, BCK1	1.57471	42	C2
CNAG_04796	CNA1, calcineurin a catalytic subunit	0.32	46	E12
CNAG_04806	golgi phosphoprotein 3	1.69536	32	D5
CNAG_04828	Histone H3	1.76998	11	E12
CNAG_04855	hypothetical protein	2.05745	32	E1
CNAG_04859	rho family protein	2.07427	43	H11
CNAG_04863	VPS25, ESCRT-II complex subunit VPS25	5.14547	20	A11
CNAG_04901	hypothetical protein	1.6759	32	E12
CNAG_04904	clathrin heavy chain	7.34415	17	C7
CNAG_04961	URA3, orotidine 5'-phosphate decarboxylase	1.70984	32	G1
CNAG_04980	U6 snRNA-associated Sm-like protein LSm1	1.73	3	D5
CNAG_05008	hypothetical protein	2.33473	32	G11
CNAG_05036	hypothetical protein	6.86642	46	H1
CNAG_05040	hypothetical protein	1.31368	35	D6
CNAG_05071	sulfite reductase (NADPH) hemoprotein beta- component	1.37658	35	D12
CNAG_05072	endopeptidase	2.585	35	E1
CNAG_05074	hypothetical protein	0.276	13	F11
CNAG_05075	solute carrier family 20 (sodium-dependent phosphate transporter)	1.7668	34	A1
CNAG_05077	glycosyl hydrolase, LPI11	1.56233	42	B5
CNAG_05084	phospholipase A-2-activating protein	1.273	35	E2
CNAG_05090	quinone oxidoreductase	2.145	35	E3
CNAG_05092	hypothetical protein	1.723	35	E4
CNAG_05095	pod-specific dehydrogenase SAC25	1.381	35	E5
CNAG_05096	histone deacetylase 1/2, variant 1, histone deacetylase 1/2, histone deacetylase 1/2, variant 2	1.47	35	E6
CNAG_05097	YjeF family protein	1.502	35	E7
CNAG_05102	DNA repair protein rad5	1.566	35	E8
CNAG_05104	CAMK protein kinase, variant, CAMK protein kinase	1.66	35	E9
CNAG_05106	hypothetical protein	1.93	35	E10
CNAG_05109	CBS and PB1 domain-containing protein, variant, CBS and PB1 domain-containing protein	1.801	35	E11
CNAG_05116	DNA polymerase mu subunit	1.781	35	E12
CNAG_05153	GAT5, hypothetical protein	1.59752	41	G12
CNAG_05159	hypothetical protein, variant	1.448	3	E12
CNAG_05218	ACA1, adenylyl cyclase-associated protein	2.36936	32	H6
CNAG_05222	NRG1, transcriptional regulator Nrg1	1.75973	41	H10
CNAG_05248	clathrin binding protein	5.98298	47	A9
CNAG_05276	histone deacetylase 1/2	1.7839	33	A11
CNAG_05282	APT4, Aminophospholipid translocase, putative	2.19181	33	A12
CNAG_05305	hypothetical protein	1.58415	33	B6
CNAG_05307	beta-catenin-like protein 1	1.70569	47	B4
CNAG_05313	hypothetical protein	1.74763	42	A8
CNAG_05314	GLO3, ADP-ribosylation factor GTPase-activating protein 2/3	1.61	33	B8
CNAG_05340	Monosaccharide transporter	2.509	0	A9
CNAG_05349	hypothetical protein	2.748	10	C12
CNAG_05367	hypothetical protein	1.31669	35	G2
CNAG_05422	LIV11, virulence related protein of unknown function	2.18714	20	A1
CNAG_05424	hypothetical protein	2.00684	12	C2
CNAG_05429	hypothetical protein	1.643	4	E12
CNAG_05434	NADH dehydrogenase (ubiquinone) 1 alpha subcomplex 2	1.39623	35	H7
CNAG_05444	NADPH dehydrogenase	1.71202	11	A1
CNAG_05445	smooth muscle cell associated protein-1 isoform 2	4.03947	8	H8	[9]
CNAG_05464	mitochondrial protein	1.46743	36	A2
CNAG_05471	Alpha-glucosidase	2.5314	37	A1
CNAG_05482	hypothetical protein	1.69573	36	A3
CNAG_05544	hypothetical protein	1.64774	36	B3
CNAG_05550	hypothetical protein	2.033	2	D12
CNAG_05563	HOS2, histone deacetylase	1.90006	20	A7
CNAG_05565	hypothetical protein	1.5837	36	B7
CNAG_05583	GCS1, ceramide glucosyltransferase	2.32859	15	B10
CNAG_05590	TCO2 ,Two-component-like sensor kinase	2.367	0	A7
CNAG_05616	ABC transporter	1.01388	36	C8
CNAG_05620	hypothetical protein	0.759564	36	C9
CNAG_05642	nuclear protein	1.995	2	D1
CNAG_05674	solute carrier family 35, member E1	2.31544	12	A4
CNAG_05690	RPD304, histone deacetylase RPD3	1.96259	44	B2
CNAG_05723	Alcohol dehydrogenase	0.0186271	19	A10
CNAG_05724	hypothetical protein	2.99037	19	A11
CNAG_05744	2-dehydropantoate 2-reductase	2.40341	18	A3
CNAG_05745	cytoplasmic protein	2.98811	18	A4
CNAG_05756	V-type ATPase, G subunit	0.932296	36	F8
CNAG_05778	WSC domain-containing protein, variant	0.039655	15	A12
CNAG_05788	hypothetical protein	18.1933	36	G2
CNAG_05804	nuclear pore complex protein Nup188	0.558114	36	G8
CNAG_05816	hypothetical protein	0.638381	36	G10
CNAG_05817	GMT1, GDP-mannose transporter 1	3.98521	9	A7
CNAG_05819	hypothetical protein	1.82938	47	E9
CNAG_05837	hypothetical protein	1.55157	36	H3
CNAG_05838	RGD1, rho GTPase activating protein (GAP) homolog	1.92386	20	A5
CNAG_05843	translation initiation factor 4E	2.118	0	H5
CNAG_05893	hypothetical protein	2.15133	17	A10
CNAG_05898	precorrin-2 dehydrogenase/sirohydrochlorin ferrochelatase	0.903266	47	F4
CNAG_05907	pyruvate carboxylase	0.553	3	G10
CNAG_05926	U2 small nuclear ribonucleoprotein A'	2.06025	37	B3
CNAG_05967	hypothetical protein	0.835212	47	F10
CNAG_05971	hypothetical protein	1.78024	37	B11
CNAG_06068	chromatin structure-remodeling complex subunit RSC1/2	2.4602	43	H2
CNAG_06080	inositol/phosphatidylinositol phosphatase	3.21186	37	D6
CNAG_06088	aspartate aminotransferase, mitochondrial	0.988822	47	H1
CNAG_06100	hypothetical protein	1.84734	16	A3
CNAG_06119	spermine transporter	0.366001	37	D10
CNAG_06159	hypothetical protein	0.367025	37	F2
CNAG_06166	ATP-dependent DNA helicase MPH1	2.08265	17	A2
CNAG_06230	hypothetical protein, UUT1	45.016	7	G12
CNAG_06285	hypothetical protein	0.734653	44	A9
CNAG_06286	hypothetical protein	0.777326	44	A10
CNAG_06294	hypothetical protein	1.72077	18	F12
CNAG_06302	hypothetical protein	2.34881	38	A1
CNAG_06309	hypothetical protein	1.69995	8	C2
CNAG_06313	phosphoglucomutase, variant	2.29142	17	B6
CNAG_06328	hypothetical protein	1.56169	38	A10
CNAG_06329	high-affinity nicotinic acid transporter	1.53057	38	A11
CNAG_06330	hypothetical protein	1.91542	38	A12
CNAG_06376	vacuolar membrane protein	4.34874	38	C7
CNAG_06401	RIC8 guanine nucleotide exchange factor	3.141	6	E9
CNAG_06402	26S proteasome complex subunit DSS1	2.46175	19	A6
CNAG_06416	DAP2, dipeptidyl aminopeptidase	1.80722	38	D5
CNAG_06417	AP-2 complex subunit sigma	2.73894	38	D6
CNAG_06418	PP2Cc protein phosphatase	2.04991	38	D7
CNAG_06469	APT1, Phospholipid-translocating ATPase	3.88498	19	B12
CNAG_06473	hypothetical protein	1.54319	38	E3
CNAG_06475	hypothetical protein	2.18079	38	E4
CNAG_06507	hypothetical protein	1.60112	38	E12
CNAG_06524	FRE3, hypothetical protein	2.10372	44	B1
CNAG_06627	pre-mRNA-processing factor 40	1.77989	38	G12
CNAG_06631	myosin heavy chain	0.484008	38	H1
CNAG_06635	CCR4-NOT transcription complex subunit 3	15.9581	38	H2	[9]
CNAG_06649	Haloacid dehalogenase, type II	2.95828	19	A12
CNAG_06675	hypothetical protein	1.83301	39	A4
CNAG_06688	mitofusin	1.56486	17	D5
CNAG_06707	hypothetical protein	1.5048	39	A10
CNAG_06716	hypothetical protein	2.63698	15	H7
CNAG_06813	CAP1alpha, O-glucosyltransferase, putative	1.80399	11	D5
CNAG_06834	PMT1, dolichyl-phosphate-mannose-protein mannosyltransferase	2.32043	39	D10
CNAG_06837	PH domain-containing protein	2.814	19	A1
CNAG_06863	hypothetical protein	1.43	5	E12
CNAG_06884	hypothetical protein	1.61834	39	E11
CNAG_06971	MYO2alpha, myosin class v heavy chain	5.47553	39	G2
CNAG_07005	BSP2, Armadillo/beta-catenin repeat protein	2.41696	18	A8
CNAG_07306	hypothetical protein	0.455991	39	H1
CNAG_07308	hypothetical protein	2.76553	16	A12
CNAG_07318	AP-1 complex subunit gamma-1	2.85762	43	A4
CNAG_07353	26S proteasome non-ATPase regulatory subunit 9	0.740492	48	E6
CNAG_07373	Carbamoyl-phosphate synthase, large subunit	4.56132	17	A6
CNAG_07388	hypothetical protein	1.565	4	C8
CNAG_07396	hypothetical protein	0.516789	40	A4
CNAG_07408	STE20alpha, STE/STE20/PAKA protein kinase, variant	1.9959	48	F4
CNAG_07431	MATE family multidrug resistance protein	2.03042	40	A12
CNAG_07462	hypothetical protein	0.670459	48	F7
CNAG_07467	No result in FungiDB	0.705363	48	F8
CNAG_07474	AP-2 complex subunit mu-1	5.30824	33	E2
CNAG_07478	hypothetical protein	2.05191	40	C1
CNAG_07534	TRS130, Trafficking protein particle complex II-specific subunit 130	200.348	40	D5
CNAG_07554	CAP10	10.375	3	D1
CNAG_07562	hypothetical protein	9.86113	40	E3
CNAG_07592	hypothetical protein	1.72895	40	E11
CNAG_07609	ATP-dependent RNA helicase DDX51/DBP6	1.67729	19	G9
CNAG_07614		1.60162	43	H1
CNAG_07622	COP9 signalosome complex subunit 1	1.69798	44	A4
CNAG_07636	CSR2, protoplast regeneration and killer toxin resistance protein	13.7939	17	D2
CNAG_07662	hypothetical protein	1.96017	16	A1
CNAG_07692	nucleoside phosphatase	1.50954	40	G10
CNAG_07708	hypothetical protein	0.513152	40	H2
CNAG_07719	26S protease regulatory subunit 7	2.99687	17	B1
CNAG_07738	hypothetical protein	1.40498	41	A1
CNAG_07741	cytoplasmic protein	1.4435	41	A2
CNAG_07748	tRNA (uracil-5-)-methyltransferase TRM9	2.16715	41	A4
CNAG_07767	hypothetical protein	0.740302	48	G7
CNAG_07774	hypothetical protein	0.634744	48	G9
CNAG_07809	hypothetical protein	0.759457	48	H5
CNAG_07812	hypothetical protein	0.627159	48	H6
CNAG_07864	U3 small nucleolar ribonucleoprotein IMP3	1.899	11	A11
CNAG_07873	MIPC synthase	2.14872	34	A4
CNAG_07886	hypothetical protein	1.55811	41	D4

## Sheet: S1C - 2nd round BMDM all
CNAG	Product Description	Uptake Score	Second Round BMDM Hit	Notes	Library Plate	Library Well	Hits Plate	Hits Well
CNAG_00068	specific RNA polymerase II transcription factor	1.22432			42	A5	6	A5
CNAG_00106	TCO5	1.2759			3	E1	1	B11
CNAG_00110	HPI3, hypothetical protein	2.2599	Y		20	E6	2	E9		Notes:
CNAG_00129	hypothetical protein	1.37509	Y		5	B7	1	C9		[10]	duplicate well added due to clumpiness and/or poor growth
CNAG_00151	transcription elongation regulator 1	2.64753	Y		20	F4	2	E6
CNAG_00156	SP1, Putative zinc finger transcription factor	1.34637	Y		5	A7	1	C8
CNAG_00236	8-Amino-7-oxononanoate synthase	1.73648	Y		8	G10	1	D9
CNAG_00240	hypothetical protein	1.75786	Y		18	G1	2	B7
CNAG_00248	ESCRT-II complex subunit VPS36	0.940919			20	H1	2	E8
CNAG_00252	transcription elongation factor B, polypeptide 1	2.25171	Y		20	H4	2	E11
CNAG_00263	serine/threonine/tyrosine-interacting protein	0.940746			33	E1	4	B12
CNAG_00278	methionine aminopeptidase, type I	0.953462			18	A1	2	B11
CNAG_00288	oligoribonuclease	1.29904			21	A1	2	F11
CNAG_00289	hypothetical protein	1.29092			21	A2	2	F7
CNAG_00290	Aminopeptidase	1.1236			21	A3	2	F5
CNAG_00316	rdgB/HAM1 family non-canonical purine NTP pyrophosphatase	1.19373			21	A11	2	F9
CNAG_00317	hypothetical protein	1.5391	Y		21	A12	2	F12
CNAG_00322	hypothetical protein	1.44412	Y		21	B1	2	G3
CNAG_00354	vacuolar protein 8	1.49813	Y		18	B8	2	C1
CNAG_00367	DYN5, dynactin 5	1.6972	Y		21	B10	2	F8
CNAG_00368	vacuolar-sorting protein 53 long isoform	2.02218	Y		21	B11	2	F10
CNAG_00371	methylglutaconyl-CoA hydratase	1.36237			21	B12	2	G4
CNAG_00372	RSC7, chromatin structure-remodeling complex protein	2.8667	Y		8	C12	1	D8
CNAG_00384	RAD51-like protein 2	1.22138			17	B3	2	A8
CNAG_00390	myotubularin	1.40996	Y		21	C1	2	G5
CNAG_00396	PKA1, AGC/PKA protein kinase	2.88946	Y		20	B8	2	E4
CNAG_00397	2-oxoisovalerate dehydrogenase E1 component, beta subunit	1.39348			21	C3	2	G2
CNAG_00405	KIC1, ste/ste20/ysk protein kinase	3.2535	Y		19	B2	5	C9
CNAG_00408	PPH3, serine/threonine-protein phosphatase PP-X isozyme 1	1.37062			21	C7	2	F1
CNAG_00416	f-box/wd-repeat protein lin-23	1.35075			21	C12	2	E12
CNAG_00419	DNA polymerase beta subunit	1.38686			21	D1	2	G6
CNAG_00422	hypothetical protein, variant	1.61597	Y		21	D2	2	F4
CNAG_00448	V-type H -transporting ATPase subunit AC39	1.33825	Y		21	D11	5	C11
CNAG_00451	cytoplasmic protein	1.38116			21	D12	2	G8
CNAG_00458	hypothetical protein, variant	2.6432	Y		13	H9	1	F6
CNAG_00467	hypothetical protein, variant	3.14298	Y		21	E5	2	F3
CNAG_00472	hypothetical protein	1.55293	Y		21	E8	2	F2
CNAG_00520	hypothetical protein	1.25485	Y		33	F12	4	C1
CNAG_00529	sulfite transporter	0.98388			33	G5	4	B10
CNAG_00556	CCK1, Casein kinase I	1.41517	Y		20	B3	2	E10
CNAG_00570	PKR1, cAMP-dependent protein kinase regulator	0.379846	Y		33	H7	4	C9
CNAG_00586	hypothetical protein	1.00025			34	E1	4	C10
CNAG_00600	CAP60, capsular associated protein	4.56377	Y		15	A7	1	G4
CNAG_00622	ARG8, Acetylornithine aminotransferase	1.04183			34	E12	5	D10
CNAG_00627	specific transcriptional repressor	1.0399			1	D12	1	A9
CNAG_00647	hypothetical protein	1.37979			18	A10	2	B12
CNAG_00650	GRAM domain-containing protein	1.25716	Y		34	F12	4	D2
CNAG_00736	exocyst protein, variant	2.99469	Y		21	G6	2	G1
CNAG_00746	capsular associated protein, CAS35	3.24021	Y		7	B7	1	D3
CNAG_00768	hypothetical protein	1.36563	Y		35	A1	4	D12
CNAG_00776	immunoreactive mannoprotein MP88,MP88	1.65743	Y		42	B6	6	A8
CNAG_00781	U6 snRNA-associated Sm-like protein LSm3	1.73272	Y		35	A2	4	E1
CNAG_00788	NDH1, NADH dehydrogenase	3.2929	Y		11	F1	1	E10
CNAG_00794	hypothetical protein	3.51606	Y		9	F11	1	E3
CNAG_00795	Putative flocculin	1.21061			35	A3	4	E2
CNAG_00799	cellulase	2.70027	Y		5	B11	1	C7
CNAG_00801	hypothetical protein	1.1891			35	A4	4	E3
CNAG_00810	polynucleotide kinase 3'-phosphatase	1.09663			35	A5	4	E4
CNAG_00824	ubiquitin-conjugating enzyme E2 2	0.914553			44	D6	6	C2
CNAG_00835	hypothetical protein	1.06001			35	A6	4	E6
CNAG_00837	hypothetical protein	0.910871			35	A7	4	E7
CNAG_00843	Salicylate hydroxylase	1.10052			35	A8	4	E8
CNAG_00848	hypothetical protein, hypothetical protein, variant 2, hypothetical protein, variant 1	1.17628			35	A9	4	E9
CNAG_00850	plant-inducible protein	1.25697	Y		35	A10	4	E10
CNAG_00851	hypothetical protein	1.15624			44	D7	6	B12
CNAG_00872	ATP-dependent DNA helicase	1.03984			35	A11	4	E11
CNAG_00875	rab family protein	1.17222			35	A12	4	E12
CNAG_00887	hypothetical protein	1.18985			16	A4	1	G5
CNAG_00889	hypothetical protein, variant	1.30613			19	D12	2	C7
CNAG_00920	YjeF family protein	1.4632	Y		22	A6	2	H5
CNAG_00967	hypothetical protein	0.906955			44	D9	6	C3
CNAG_00971	vacuolar fusion protein MON1	1.87479	Y		22	B6	2	G11
CNAG_00989	UCH2, ubiquitin carboxyl-terminal hydrolase L5	1.36989			22	B12	2	H7
CNAG_00991	flap endonuclease 1	2.69839	Y	[10]	22	C1	2	G9
CNAG_00991	flap endonuclease 1	0.978003		[10]	22	C1	5	C12
CNAG_00996	PMT4, dolichyl-phosphate-mannose-protein mannosyltransferase	0.246372	Y		44	A3	6	B8
CNAG_01002	hypothetical protein	1.37866			22	C4	2	G12
CNAG_01024	translocation protein SEC72	2.02108	Y		44	D10	6	C11
CNAG_01032	hypothetical protein	1.37103			22	D1	2	H6
CNAG_01050	hypothetical protein	1.54286	Y		17	B11	2	A7
CNAG_01069	hypothetical protein	1.25275			1	A1	1	A7
CNAG_01095	BEM46 family protein	1.12442			22	E1	2	H2
CNAG_01109	hypothetical protein	0.934756			2	A3	1	A11
CNAG_01126	guanine nucleotide exchange protein for ADP- robosylation factor	4.96005	Y		3	H2	1	B5
CNAG_01133	mitochondrial protein	1.18631			22	F1	2	H3
CNAG_01172	PBX1, parallel beta-helix repeat protein	1.40428	Y		16	D12	1	G10
CNAG_01175	hypothetical protein	2.08867	Y		3	F5	1	B8
CNAG_01190	vesicle transporter SEC22	1.21416			22	G1	2	H4
CNAG_01196	tyrosyl-DNA phosphodiesterase 1	1.11378			44	E6	6	B11
CNAG_01211	hypothetical protein	1.55568	Y		22	G4	2	H1
CNAG_01213	hypothetical protein	5.34401	Y	[10]	22	G6	2	G10
CNAG_01213	hypothetical protein	2.01118	Y	[10]	22	G6	5	D1
CNAG_01243	SET101, histone-lysine N-methyltransferase, H3 lysine-4 specific	1.66581	Y		20	A10	2	D11
CNAG_01261	myosin I binding protein	1.09468			15	B12	1	G1
CNAG_01265	charged multivesicular body protein 6	0.815789			44	E7	6	B10
CNAG_01294	IPK1, inositol-pentakisphosphate 2-kinase	0.219862	Y		44	E9	6	B9
CNAG_01295	acyl carrier protein	1.15255			23	A1	3	A11
CNAG_01297	hypothetical protein	1.24194			23	A2	3	A3
CNAG_01302	hypothetical protein	0.981506			23	A5	3	A7
CNAG_01306	chromodomain-helicase-DNA-binding protein 3	1.40152	Y		23	A6	3	B5
CNAG_01308	protein NRD1	1.69876	Y		23	A7	3	B6
CNAG_01309	arf/Sar family protein	1.52679	Y		23	A8	3	A12
CNAG_01310	Nucleolar protein	1.2768	Y		23	A9	3	A8
CNAG_01318	sodium/hydrogen exchanger 3	1.8311	Y		4	E10	1	C5
CNAG_01338	xeroderma pigmentosum group C-complementing protein	1.406	Y		23	A12	3	B4
CNAG_01339	cytoplasmic protein	1.05589			23	B1	3	A10
CNAG_01377	UBP13, PAB-dependent poly(A)-specific ribonuclease subunit PAN2	1.68857	Y		23	B12	2	H10
CNAG_01381	hypothetical protein	1.54544	Y		23	C4	3	A2
CNAG_01390	adenine phosphoribosyltransferase	0.761553			44	F1	6	C4
CNAG_01411	hypothetical protein	1.40492	Y		23	C12	3	B7
CNAG_01415	cytoplasmic protein	2.65445	Y	[10]	23	D1	2	H11
CNAG_01415	cytoplasmic protein	1.22606		[10]	23	D1	5	D2
CNAG_01416	hypothetical protein	1.15837			23	D2	3	A5
CNAG_01419	hypothetical protein	2.95872	Y		44	F2	6	D1
CNAG_01440	hypothetical protein	1.19679			44	F5	6	C7
CNAG_01441	hypothetical protein, variant	1.29241	Y		8	A3	1	D11
CNAG_01472	endoplasmic reticulum protein	1.59272	Y		23	D12	3	B8
CNAG_01473	hypothetical protein	0.989637			23	E1	3	A9
CNAG_01504	hypothetical protein	1.95578	Y		23	E8	2	H12
CNAG_01507	protein CGI121	1.125			42	H8	6	A4
CNAG_01514	hypothetical protein	1.37215	Y		23	E12	3	A6
CNAG_01518	Phosphoglycerate mutase	1.04468		[10]	23	F1	3	B1
CNAG_01523	HOG1, putative mitogen-activated protein kinase	0.243522	Y		4	G11	1	C2
CNAG_01536	myosin heavy chain	1.73783	Y	[10]	23	F8	3	A4
CNAG_01536	myosin heavy chain	0.979925			23	F8	5	D3
CNAG_01537	ATP-dependent RNA helicase VAD1	1.04985			45	C2	6	D4
CNAG_01551	GAT201,GATA family transcription factor	2.1222	Y		0	C3	1	A2
CNAG_01555	hypothetical protein	1.2035			23	F12	3	B3
CNAG_01557	CAM1, Calmodulin	1.33259	Y		23	G2	5	D5
CNAG_01583	vacuolar-sorting protein SNF7	1.30444			23	G11	2	H9
CNAG_01602	IQ domain-containing calmodulin-binding protein	1.19741			33	E11	4	C6
CNAG_01616	hypothetical protein	0.817691			45	C7	6	D5
CNAG_01636	peptidyl-prolyl cis-trans isomerase-like 1	1.00128			24	A1	3	C2
CNAG_01647	translocation protein SEC66	2.09554	Y		33	E9	4	C8
CNAG_01648	Histone H4	1.26727			24	A3	3	C4
CNAG_01649	hypothetical protein	5.26081	Y		24	A4	3	C6
CNAG_01658	hypothetical protein	2.35324	Y		45	C11	6	D11
CNAG_01673	hypothetical protein	1.24427			24	A9	3	B10
CNAG_01675	tagatose-bisphosphate aldolase	1.05986			24	A11	3	B12
CNAG_01682	mitochondrial outer membrane 72K protein	1.29301	Y		24	A12	3	C1
CNAG_01716	hypothetical protein	0.911192			45	D1	6	D9
CNAG_01720	VPS23, ESCRT-I complex subunit TSG101	1.26625			24	B9	3	C11
CNAG_01722	vacuolar protein sorting-associated protein vps13	2.0222	Y		11	A8	1	E12
CNAG_01731	hypothetical protein	1.45355	Y		24	B11	3	B9
CNAG_01739	hypothetical protein	1.10264			24	C1	3	C10
CNAG_01740	CDC12, septin	1.70495	Y		24	C2	3	C5
CNAG_01779	hypothetical protein	1.24861			24	C9	3	C7
CNAG_01850	TCO1, Two-component-like sensor kinase	2.51178	Y		20	B9	2	D12
CNAG_01855	hypothetical protein	1.26874			19	A3	2	C4
CNAG_01859	hypothetical protein	2.1466	Y		43	F4	6	B2
CNAG_01860	ornithine cyclodeaminase	1.05136			33	E12	4	C4
CNAG_01875	wd-repeat protein	2.45576	Y		43	F3	6	A12
CNAG_01918	cytoskeletal regulatory protein binding protein	4.35738	Y		13	F1	1	F5
CNAG_01923	ATPase GET3	2.05556	Y		24	F6	3	C8
CNAG_01938	KIN1, CAMK/CAMKL/KIN1 protein kinase	1.68957	Y		20	B7	2	E7
CNAG_01941	glucan synthesis regulatory protein	1.42103	Y		24	G5	3	B11
CNAG_02007	adenylate kinase 1	1.6932	Y		9	A9	1	E1
CNAG_02020	SWR1-complex protein 4	1.18327			24	H7	5	D6
CNAG_02039	integral membrane protein, variant	1.20973			25	A1	3	D6
CNAG_02050	QDR1, Putative MFS multidrug transporter	1.23334			25	A2	3	D9
CNAG_02051	kinesin family member 20/23	1.43198	Y		25	A3	3	D10
CNAG_02052	dimeric dihydrodiol dehydrogenase	1.76799	Y		25	A4	3	D5
CNAG_02059	CCR4-Not complex subunit Caf16	1.16288			25	A8	3	D12
CNAG_02067	vacuolar protein	1.39468	Y		25	A11	3	D7
CNAG_02068	stromal membrane-associated protein	1.68515	Y		25	A12	3	D11
CNAG_02095	cyclin	3.43958	Y		44	G7	6	D2
CNAG_02109	type I inositol-1,4,5-trisphosphate 5- phosphatase 1	1.61694	Y		25	B8	3	D2
CNAG_02115	NHP6B02, Non-histone chromosomal protein 6, putative	2.35082	Y	[10]	20	A8	2	E3
CNAG_02115	NHP6B02, Non-histone chromosomal protein 6, putative	1.28221		[10]	20	A8	5	C10
CNAG_02153	TUP1, glucose repression regulatory protein	0.336632	Y		25	C11	5	D7
CNAG_02156	hypothetical protein	1.21044			25	C12	3	E1
CNAG_02167	vacuolar protein sorting-associated protein 27	1.20141			19	C9	2	D7
CNAG_02172	ubiquitin-protein ligase	2.19895	Y		43	H8	6	B6
CNAG_02173	transporter particle component	3.66818	Y		19	A4	2	D2
CNAG_02181	dihydrokaempferol 4-reductase	0.936681			18	D12	2	B1
CNAG_02196	CDC11, septin	2.36271	Y		25	E1	3	D8
CNAG_02221	ZIP3, solute carrier family 39 (zinc transporter), member 9	1.3559			19	A9	2	C10
CNAG_02240	cytoplasmic protein	1.01353			18	C12	2	A11
CNAG_02258	hypothetical protein, variant	1.49206	Y		25	E12	3	D3
CNAG_02300	hypothetical protein	1.47463	Y		25	G1	3	D1
CNAG_02310	casein kinase II subunit beta	1.67582	Y		25	G5	3	C12
CNAG_02325	mitochondrial protein	2.0937	Y		17	E6	2	A4
CNAG_02326	V-type proton ATPase catalytic subunit A	2.54938	Y		17	E5	5	C7
CNAG_02350	hypothetical protein	1.47657	Y		42	F4	6	A6
CNAG_02362	hypothetical protein	1.20153			26	A1	3	E4
CNAG_02363	SCR1 protein	1.16981			26	A2	3	E7
CNAG_02376	ISP2, Identified spore protein 2	0.963671			26	A5	3	E9
CNAG_02387	hypothetical protein	1.6466	Y		42	A3	6	A9
CNAG_02400	hypothetical protein	1.41447	Y		6	D5	1	D2
CNAG_02408	hypothetical protein	1.28675	Y		26	A11	3	E8
CNAG_02416	hypothetical protein	1.30374	Y		26	A12	3	E3
CNAG_02419	hypothetical protein	1.83588	Y		26	B2	3	E12
CNAG_02481	vacuolar protein	1.3217	Y		26	C12	3	E2
CNAG_02556	phytanoyl-CoA dioxygenase	1.23912			44	H10	6	C9
CNAG_02568	UBA/TS-N domain-containing protein	1.45371	Y		26	F1	3	E11
CNAG_02575	Rab small monomeric GTPase	1.71281	Y		26	F3	3	E6
CNAG_02674	hypothetical protein	1.11448			18	B12	2	B3
CNAG_02676	hypothetical protein	1.25311			16	D1	1	G8
CNAG_02684	hypothetical protein	1.55857	Y		6	D8	1	D1
CNAG_02722	aldose reductase	1.12644			27	A1	3	F1
CNAG_02755	hypothetical protein	1.38884	Y		27	B3	3	F10
CNAG_02773	RRP6, exosome complex exonuclease Rrp6	1.31245	Y		27	C1	3	F12
CNAG_02790	galactinol synthase	1.33824	Y		9	H11	1	D12
CNAG_02795	Phosphoribosylglycinamide formyltransferase	1.60097	Y		19	B11	2	C6
CNAG_02797	CPL1	2.65391	Y		3	C9	1	B4
CNAG_02829	protein arginine N-methyltransferase 5	1.29983	Y		27	C10	3	F9
CNAG_02885	CAP64	5.61502	Y		13	B8	1	F3
CNAG_02921	hypothetical protein	0.704868	Y		27	E3	3	F7
CNAG_02958	CFO2, ferroxidase	1.5333	Y		10	C3	1	E5
CNAG_02975	hypothetical protein	1.83036	Y		27	F5	5	D8
CNAG_02998	nuclear protein	1.03495			27	G4	3	F5
CNAG_03003	chromatin structure-remodeling complex subunit SFH1	2.1125	Y		27	G5	3	F4
CNAG_03009	ERG28, putative ER membrane protein	1.83688	Y		27	G9	3	F8
CNAG_03020	hypothetical protein	0.975954			27	G11	3	F11
CNAG_03033	hypothetical protein	1.20161			45	D12	6	D6
CNAG_03048	Gluconokinase	1.06225			18	A5	2	A10
CNAG_03051	polyamine transporter	1.21993			5	F12	1	C10
CNAG_03065	ER-derived vesicles protein ERV14	1.3637			45	B3	6	E3
CNAG_03097	hypothetical protein	1.02514			28	A12	3	G1
CNAG_03138	CUL3, ubiquitin-protein ligase	1.08152			18	A12	2	A12
CNAG_03139	CHO2, Phosphatidylethanolamine N-methyltransferase	1.27387			18	A11	2	B9
CNAG_03153	SEC14-1, SEC14 cytosolic factor	1.53873	Y		28	B12	3	G2
CNAG_03161	hypothetical protein	1.6651	Y		0	G5	1	A6
CNAG_03171	SWE1, WEE protein kinase	1.15181			28	C5	3	G5
CNAG_03173	DNA damage-binding protein 1	1.26065			4	C5	1	C3
CNAG_03188	SET202, histone-lysine N-methyltransferase, H3 lysine-36 specific	1.35199			20	A9	2	E1
CNAG_03190	CCR4-NOT transcription complex subunit, CCR4	1.97779	Y		43	H7	6	B4
CNAG_03202	CAC1, Adenylate cyclase	2.76517	Y		14	B12	1	F11
CNAG_03234	cell wall surface anchor protein	1.52825	Y		19	F4	2	D5
CNAG_03235	THO complex subunit 1	1.77837	Y		28	D7	3	G3
CNAG_03250	hypothetical protein	1.26741			43	C2	6	A11
CNAG_03301	TIM13, mitochondrial import inner membrane translocase subunit TIM13	1.60368	Y		45	D7	6	E2
CNAG_03309	pre-mRNA-splicing factor CWC21	1.34092	Y		28	E12	3	G6
CNAG_03322	UXS1	2.97579	Y		13	C2	1	F4
CNAG_03379	N-acetyltransferase 5	2.0776	Y		28	G5	5	D9
CNAG_03380	hypothetical protein	2.0776	Y		28	G6	3	G4
CNAG_03409	SKN7,osomolarity two-component system, response regulator SKN7	2.15279	Y		2	F2	1	A10
CNAG_03444	hypothetical protein	1.0567			29	A1	3	G12
CNAG_03445	hypothetical protein	0.96487			29	A2	3	H2
CNAG_03451	hypothetical protein	1.38587			18	A9	2	B6
CNAG_03452	AFG1 family mitochondrial ATPase	1.32639			17	C12	2	A6
CNAG_03475	hypothetical protein	1.03408			29	A12	3	H3
CNAG_03483	protein GET1	2.23081	Y		45	E1	6	E1
CNAG_03488	RRA1, Required for Rim101 Activation 1	1.34529	Y		29	B1	3	G10
CNAG_03528	AP-2 complex subunit alpha	2.16489	Y		29	B8	3	G11
CNAG_03567	CBK1, AGC/NDR/NDR protein kinase	2.66058	Y		16	D8	1	G11
CNAG_03590	CKB1, casein kinase II subunit beta	1.08413			18	B9	2	A9
CNAG_03614	hypothetical protein	1.26691			29	E1	3	G9
CNAG_03622	TAO3, cell polarity protein mor2, variant	3.57943	Y		17	E4	5	C6
CNAG_03628	hypothetical protein	1.44617	Y		29	E7	3	H4
CNAG_03639	hypothetical protein	1.02075			29	E12	3	H1
CNAG_03670	IRE1	1.84368	Y		3	G4	1	B7
CNAG_03681	peptidylprolyl isomerase domain and WD-repeat protein 1	1.01153			45	E10	6	D7
CNAG_03687	hypothetical protein	1.38545	Y		29	G4	3	G8
CNAG_03712	hypothetical protein	1.61038	Y		45	F1	6	D12
CNAG_03766	ankyrin repeat-containing protein	1.443	Y		18	A2	2	B8
CNAG_03770	hypothetical protein	1.26744			30	A1	3	H6
CNAG_03811	IRK5, AGC/YANK protein kinase	0.116396	Y		45	F3	6	D3
CNAG_03821	phosphatidylinositol 3-kinase	2.27628	Y		30	A11	3	H12
CNAG_03825	hypothetical protein, variant	1.30113	Y		30	A12	3	H10
CNAG_03869	hypothetical protein	1.81646	Y		30	B12	3	H7
CNAG_03884	hypothetical protein	0.298887	Y		4	G1	1	C1
CNAG_03909	hypothetical protein	1.2637	Y		30	D3	4	A2
CNAG_03916	glucose-6-phosphate isomerase	1.78545	Y		17	B8	1	H4
CNAG_03932	RAD17, cell cycle checkpoint protein	2.51834	Y		45	F12	6	E4
CNAG_03965	ribosome recycling factor	1.92252	Y		17	B5	1	H5
CNAG_03984	hypothetical protein	1.32816	Y		30	E12	3	H11
CNAG_04005	cytoplasmic protein	2.13313	Y		45	G11	6	D10
CNAG_04018	hypothetical protein	1.98867	Y		1	G10	1	A8
CNAG_04028	RNA binding protein	0.813975			34	A12	4	C11
CNAG_04036	hypothetical protein	1.15017			30	G4	3	H5
CNAG_04048	53 kda brg1-associated factor b	2.65421	Y		30	G7	3	H9
CNAG_04090	ATF1, activating transcription factor	1.47553	Y		41	G11	5	B12
CNAG_04094	hypothetical protein	0.829157			14	E10	5	C5
CNAG_04119	ROM2, rho guanyl-nucleotide exchange factor	1.60958	Y		45	H8	6	D8
CNAG_04121	hypothetical protein	2.50764	Y		43	B12	6	B3
CNAG_04123		2.24018	Y		7	C5	1	D4
CNAG_04128	GTPase inhibitor	0.808357			31	A1	4	A4
CNAG_04146	hypothetical protein	1.13942			14	A3	1	F10
CNAG_04158	HIRA, Nucleosome assembly complex protein	0.901013			44	B3	6	C1
CNAG_04166	smad nuclear-interacting protein 1	1.2081			46	A3	6	E9
CNAG_04183	hypothetical protein	1.19042			31	A10	4	A5
CNAG_04188	O-methyltransferase	0.905745			31	A11	4	A9
CNAG_04191	CEX1, SCYL protein kinase	1.32225	Y		31	A12	4	A7
CNAG_04213	signal transducer	2.0503	Y		42	E2	6	A2
CNAG_04220	ATP-dependent DNA helicase II subunit 1	1.11319			13	C4	1	F7
CNAG_04222	protein SDA1	1.02689			31	B12	4	A3
CNAG_04243	CDC24, cell division control protein 24	0.954885			33	C4	4	C5
CNAG_04268	APN2, exodeoxyribonuclease III	1.08831			35	B6	4	D6
CNAG_04285	hypothetical protein	1.47314	Y		19	C2	2	D6
CNAG_04293	VPS41, vacuolar protein sorting 41	1.53693	Y		31	D5	4	A8
CNAG_04316	UTR1, NAD kinase	1.46003	Y		35	C2	4	D11
CNAG_04320	CPS1, polysaccharide synthase Cps1p	1.51275	Y		34	C10	4	D5
CNAG_04329	hypothetical protein	0.905174			46	B1	6	E6
CNAG_04361	hypothetical protein	2.94763	Y		31	E11	4	A6
CNAG_04403	CCCH zinc finger protein	1.16366			46	B10	6	E8
CNAG_04464		1.16246			46	C7	6	E7
CNAG_04505	GPA1, guanine nucleotide-binding protein subunit alpha	1.97635	Y		8	E11	1	D7
CNAG_04514	CMGC/MAPK protein kinase, MPK1	1.747	Y		7	D6	1	D5
CNAG_04575	G2/mitotic-specific cyclin 1/2	1.2267			11	D12	1	E9
CNAG_04620	hypothetical protein	1.3694			19	E12	2	C5
CNAG_04649	peptide alpha-N-acetyltransferase	1.37523			16	G9	2	A2
CNAG_04650	actin-like protein arp6	1.49085	Y		16	G10	2	A3
CNAG_04665	hypothetical protein	1.20355			46	D11	6	E10
CNAG_04671	hypothetical protein	2.05662	Y		32	A11	4	B6
CNAG_04674	ADA3, transcriptional adapter 3	1.60166	Y		32	A12	4	B7
CNAG_04738	SAC6, fimbrin	1.34932	Y		32	C1	4	B5
CNAG_04740	hypothetical protein	1.23917			14	A1	1	F9
CNAG_04741	endosome protein	0.977052			3	B1	1	B10
CNAG_04755	STE/STE11/BCK1 protein kinase, BCK1	1.55583	Y		42	C2	6	A3
CNAG_04796	CNA1, calcineurin a catalytic subunit	0.561882			46	E12	6	E5
CNAG_04806	golgi phosphoprotein 3	1.65629	Y		32	D5	4	A11
CNAG_04828	Histone H3	0.940196			11	E12	1	E7
CNAG_04855	hypothetical protein	0.997178			32	E1	4	B1
CNAG_04859	rho family protein	1.66961	Y		43	H11	6	B1
CNAG_04863	VPS25, ESCRT-II complex subunit VPS25	1.21436			20	A11	2	E2
CNAG_04901	hypothetical protein	0.957421			32	E12	4	A10
CNAG_04904	clathrin heavy chain	3.61158	Y		17	C7	1	H8
CNAG_04961	URA3, orotidine 5'-phosphate decarboxylase	0.991636			32	G1	4	A12
CNAG_04980	U6 snRNA-associated Sm-like protein LSm1	1.7863	Y		3	D5	1	B6
CNAG_05008	hypothetical protein	0.722182	Y		32	G11	4	B3
CNAG_05036	hypothetical protein	1.36339			46	H1	6	E11
CNAG_05040	hypothetical protein	1.47731	Y		35	D6	4	D10
CNAG_05071	sulfite reductase (NADPH) hemoprotein beta- component	1.10908			35	D12	4	D8
CNAG_05072	endopeptidase	1.05915			35	E1	4	F1
CNAG_05074	hypothetical protein	1.37676	Y		13	F11	1	F8
CNAG_05075	solute carrier family 20 (sodium-dependent phosphate transporter)	1.08608			34	A1	4	C12
CNAG_05077	glycosyl hydrolase, LPI11	1.08377			42	B5	6	A1
CNAG_05084	phospholipase A-2-activating protein	0.889824			35	E2	4	F2
CNAG_05090	quinone oxidoreductase	1.09908			35	E3	4	F3
CNAG_05092	hypothetical protein	1.04517			35	E4	4	F4
CNAG_05095	pod-specific dehydrogenase SAC25	0.93347			35	E5	4	F5
CNAG_05096	histone deacetylase 1/2, variant 1, histone deacetylase 1/2, histone deacetylase 1/2, variant 2	1.07529			35	E6	4	F7
CNAG_05097	YjeF family protein	0.954652			35	E7	4	F8
CNAG_05102	DNA repair protein rad5	1.07773			35	E8	4	F9
CNAG_05104	CAMK protein kinase, variant, CAMK protein kinase	1.04922			35	E9	4	F10
CNAG_05106	hypothetical protein	1.08877			35	E10	4	F11
CNAG_05109	CBS and PB1 domain-containing protein, variant, CBS and PB1 domain-containing protein	1.17018			35	E11	4	F12
CNAG_05116	DNA polymerase mu subunit	1.03266			35	E12	4	G1
CNAG_05153	GAT5, hypothetical protein	1.16881			41	G12	5	B10
CNAG_05159	hypothetical protein, variant	1.14981			3	E12	1	B12
CNAG_05218	ACA1, adenylyl cyclase-associated protein	2.1656	Y		32	H6	4	B4
CNAG_05222	NRG1, transcriptional regulator Nrg1	0.777698			41	H10	5	E4
CNAG_05248	clathrin binding protein	5.94976	Y		47	A9	6	F5
CNAG_05276	histone deacetylase 1/2	1.42217	Y		33	A11	4	B11
CNAG_05282	APT4, Aminophospholipid translocase, putative	0.97489			33	A12	4	C2
CNAG_05305	hypothetical protein	2.42127	Y		33	B6	4	B8
CNAG_05307	beta-catenin-like protein 1	1.24309			47	B4	6	F2
CNAG_05313	hypothetical protein	2.59701	Y		42	A8	6	A7
CNAG_05314	GLO3, ADP-ribosylation factor GTPase-activating protein 2/3	1.62732	Y		33	B8	4	B9
CNAG_05340	Monosaccharide transporter	1.63087	Y		0	A9	1	A3
CNAG_05349	hypothetical protein	1.83843	Y		10	C12	1	E4
CNAG_05367	hypothetical protein	1.23457	Y		35	G2	4	D9
CNAG_05422	LIV11, virulence related protein of unknown function	1.17857			20	A1	2	D10
CNAG_05424	hypothetical protein	2.07838	Y		12	C2	1	F1
CNAG_05429	hypothetical protein	1.78142	Y		4	E12	1	C4
CNAG_05434	NADH dehydrogenase (ubiquinone) 1 alpha subcomplex 2	1.01523			35	H7	4	D7
CNAG_05444	NADPH dehydrogenase	1.07048			11	A1	1	E6
CNAG_05464	mitochondrial protein	1.11819			36	A2	4	G6
CNAG_05471	Alpha-glucosidase	1.00496			37	A1	4	H2
CNAG_05482	hypothetical protein	1.24212	Y		36	A3	4	G8
CNAG_05544	hypothetical protein	1.14478			36	B3	4	G10
CNAG_05550	hypothetical protein	1.10546			2	D12	1	B1
CNAG_05563	HOS2, histone deacetylase	1.37258			20	A7	2	D8
CNAG_05565	hypothetical protein	1.33981	Y		36	B7	4	G9
CNAG_05583	GCS1, ceramide glucosyltransferase	1.43654	Y		15	B10	1	G2
CNAG_05590	TCO2 ,Two-component-like sensor kinase	1.34385	Y		0	A7	1	A4
CNAG_05616	ABC transporter	1.06228			36	C8	4	G12
CNAG_05620	hypothetical protein	0.866698			36	C9	4	G5
CNAG_05642	nuclear protein	1.02279			2	D1	1	B2
CNAG_05674	solute carrier family 35, member E1	2.25143	Y		12	A4	1	F2
CNAG_05690	RPD304, histone deacetylase RPD3	1.71564	Y		44	B2	6	C10
CNAG_05723	Alcohol dehydrogenase	0.927154			19	A10	5	C8
CNAG_05724	hypothetical protein	1.14424			19	A11	2	C12
CNAG_05744	2-dehydropantoate 2-reductase	1.10746			18	A3	2	B4
CNAG_05745	cytoplasmic protein	1.18602			18	A4	2	B10
CNAG_05756	V-type ATPase, G subunit	0.908316			36	F8	4	G4
CNAG_05778	WSC domain-containing protein, variant	1.20478			15	A12	1	F12
CNAG_05788	hypothetical protein	1.27611			36	G2	5	D11
CNAG_05804	nuclear pore complex protein Nup188	0.855919			36	G8	4	G2
CNAG_05816	hypothetical protein	0.770595	Y		36	G10	4	G3
CNAG_05817	GMT1, GDP-mannose transporter 1	2.78238	Y		9	A7	1	E2
CNAG_05819	hypothetical protein	1.27711			47	E9	6	F3
CNAG_05837	hypothetical protein	1.18987			36	H3	4	G11
CNAG_05838	RGD1, rho GTPase activating protein (GAP) homolog	1.77363	Y		20	A5	2	D9
CNAG_05843	translation initiation factor 4E	3.14409	Y		0	H5	1	A5
CNAG_05893	hypothetical protein	1.45884	Y		17	A10	1	H2
CNAG_05898	precorrin-2 dehydrogenase/sirohydrochlorin ferrochelatase	0.302331	Y		47	F4	6	E12
CNAG_05907	pyruvate carboxylase	1.1388			3	G10	1	B9
CNAG_05926	U2 small nuclear ribonucleoprotein A'	1.14871			37	B3	4	H1
CNAG_05967	hypothetical protein	0.890768			47	F10	6	F1
CNAG_05971	hypothetical protein	1.70161	Y		37	B11	4	H4
CNAG_06068	chromatin structure-remodeling complex subunit RSC1/2	1.95467	Y		43	H2	6	B5
CNAG_06080	inositol/phosphatidylinositol phosphatase	2.2534	Y		37	D6	4	H3
CNAG_06088	aspartate aminotransferase, mitochondrial	1.17184			47	H1	6	F4
CNAG_06100	hypothetical protein	1.09929			16	A3	1	G6
CNAG_06119	spermine transporter	0.647261	Y		37	D10	4	H5
CNAG_06159	hypothetical protein	0.795128			37	F2	4	H6
CNAG_06166	ATP-dependent DNA helicase MPH1	1.0448			17	A2	1	G12
CNAG_06230	hypothetical protein, UUT1	6.14991	Y		7	G12	5	C4
CNAG_06285	hypothetical protein	1.14538			44	A9	6	C5
CNAG_06286	hypothetical protein	1.08223			44	A10	6	C6
CNAG_06294	hypothetical protein	1.09549			18	F12	2	C2
CNAG_06302	hypothetical protein	1.04778			38	A1	5	A4
CNAG_06309	hypothetical protein	1.3169	Y		8	C2	1	D10
CNAG_06313	phosphoglucomutase, variant	1.15621			17	B6	1	H3
CNAG_06328	hypothetical protein	1.08395			38	A10	4	H7
CNAG_06329	high-affinity nicotinic acid transporter	0.960008			38	A11	5	A8
CNAG_06330	hypothetical protein	1.04021			38	A12	4	H12
CNAG_06376	vacuolar membrane protein	1.06126			38	C7	5	A6
CNAG_06401	RIC8 guanine nucleotide exchange factor	2.31378	Y		6	E9	1	C12
CNAG_06402	26S proteasome complex subunit DSS1	1.34838			19	A6	2	C8
CNAG_06416	DAP2, dipeptidyl aminopeptidase	1.27119	Y		38	D5	4	H11
CNAG_06417	AP-2 complex subunit sigma	1.24324			38	D6	5	A5
CNAG_06418	PP2Cc protein phosphatase	0.842941			38	D7	5	A2
CNAG_06469	APT1, Phospholipid-translocating ATPase	1.48553	Y		19	B12	2	D1
CNAG_06473	hypothetical protein	1.02935			38	E3	5	A9
CNAG_06475	hypothetical protein	1.27533			38	E4	5	A3
CNAG_06507	hypothetical protein	1.10885			38	E12	4	H9
CNAG_06524	FRE3, hypothetical protein	1.96803	Y		44	B1	6	C12
CNAG_06627	pre-mRNA-processing factor 40	1.30747	Y		38	G12	4	H10
CNAG_06631	myosin heavy chain	0.958177			38	H1	5	A7
CNAG_06649	Haloacid dehalogenase, type II	1.0173			19	A12	2	C11
CNAG_06675	hypothetical protein	1.56953	Y		39	A4	5	A12
CNAG_06688	mitofusin	1.56463	Y		17	D5	2	A5
CNAG_06707	hypothetical protein	0.953295			39	A10	5	B1
CNAG_06716	hypothetical protein	1.6282	Y		15	H7	1	G3
CNAG_06813	CAP1alpha, O-glucosyltransferase, putative	1.64587	Y		11	D5	1	E8
CNAG_06834	PMT1, dolichyl-phosphate-mannose-protein mannosyltransferase	1.20502			39	D10	5	D12
CNAG_06837	PH domain-containing protein	1.57635	Y		19	A1	2	C9
CNAG_06863	hypothetical protein	1.07669			5	E12	1	C11
CNAG_06884	hypothetical protein	1.13999			39	E11	5	A11
CNAG_06971	MYO2alpha, myosin class v heavy chain	2.29893	Y		39	G2	5	E1
CNAG_07005	BSP2, Armadillo/beta-catenin repeat protein	1.28546			18	A8	2	B5
CNAG_07306	hypothetical protein	1.07613			39	H1	5	A10
CNAG_07308	hypothetical protein	1.20683			16	A12	1	G9
CNAG_07318	AP-1 complex subunit gamma-1	2.68923	Y		43	A4	6	B7
CNAG_07353	26S proteasome non-ATPase regulatory subunit 9	0.95808			48	E6	6	F11
CNAG_07373	Carbamoyl-phosphate synthase, large subunit	1.20162			17	A6	1	H7
CNAG_07388	hypothetical protein	1.30475	Y		4	C8	1	C6
CNAG_07396	hypothetical protein	0.872369			40	A4	5	B8
CNAG_07408	STE20alpha, STE/STE20/PAKA protein kinase, variant	1.91384	Y		48	F4	6	G1
CNAG_07431	MATE family multidrug resistance protein	0.995517			40	A12	5	B4
CNAG_07462	hypothetical protein	1.06665			48	F7	6	F8
CNAG_07467	No result in FungiDB	1.08838			48	F8	6	F9
CNAG_07474	AP-2 complex subunit mu-1	1.2636	Y		33	E2	4	C7
CNAG_07478	hypothetical protein	1.04389			40	C1	5	B5
CNAG_07534	TRS130, Trafficking protein particle complex II-specific subunit 130	1.87968	Y		40	D5	5	E3
CNAG_07554	CAP10	7.04163	Y		3	D1	1	B3
CNAG_07562	hypothetical protein	1.17103			40	E3	5	E2
CNAG_07592	hypothetical protein	1.09725			40	E11	5	B3
CNAG_07609	ATP-dependent RNA helicase DDX51/DBP6	1.209			19	G9	2	D3
CNAG_07614		0.922588			43	H1	6	A10
CNAG_07622	COP9 signalosome complex subunit 1	1.02373			44	A4	6	C8
CNAG_07636	CSR2, protoplast regeneration and killer toxin resistance protein	4.14342	Y		17	D2	1	H9
CNAG_07662	hypothetical protein	1.14305			16	A1	1	G7
CNAG_07692	nucleoside phosphatase	1.68957	Y		40	G10	5	B6
CNAG_07708	hypothetical protein	1.10586			40	H2	5	B7
CNAG_07719	26S protease regulatory subunit 7	1.41832	Y		17	B1	1	H6
CNAG_07738	hypothetical protein	1.00573			41	A1	5	C1
CNAG_07741	cytoplasmic protein	0.907309			41	A2	5	C2
CNAG_07748	tRNA (uracil-5-)-methyltransferase TRM9	1.00198			41	A4	5	B11
CNAG_07767	hypothetical protein	1.08601			48	G7	6	F10
CNAG_07774	hypothetical protein	1.04103			48	G9	6	F7
CNAG_07809	hypothetical protein	1.23791			48	H5	6	F12
CNAG_07812	hypothetical protein	0.923945			48	H6	6	F6
CNAG_07864	U3 small nucleolar ribonucleoprotein IMP3	1.27834			11	A11	1	E11
CNAG_07873	MIPC synthase	2.60758	Y		34	A4	4	D3
CNAG_07886	hypothetical protein	1.20413			41	D4	5	B9

## Sheet: S1D - 2nd round BMDM hits
CNAG	Product Description	Uptake Score	P val from ANOVA to WT	Degree of Significance	Library Plate	Library Well	Hits Plate	Hits Well
CNAG_00110	HPI3, hypothetical protein	2.2599	<0.0001	****	20	E6	2	E9
CNAG_00129	hypothetical protein	1.37509	0.0011	**	5	B7	1	C9
CNAG_00151	transcription elongation regulator 1	2.64753	<0.0001	****	20	F4	2	E6
CNAG_00156	SP1, Putative zinc finger transcription factor	1.34637	0.0045	**	5	A7	1	C8
CNAG_00236	8-Amino-7-oxononanoate synthase	1.73648	<0.0001	****	8	G10	1	D9
CNAG_00240	hypothetical protein	1.75786	<0.0001	****	18	G1	2	B7
CNAG_00252	transcription elongation factor B, polypeptide 1	2.25171	<0.0001	****	20	H4	2	E11
CNAG_00317	hypothetical protein	1.5391	0.0005	***	21	A12	2	F12
CNAG_00322	hypothetical protein	1.44412	0.0144	*	21	B1	2	G3
CNAG_00354	vacuolar protein 8	1.49813	0.0023	**	18	B8	2	C1
CNAG_00367	DYN5, dynactin 5	1.6972	<0.0001	****	21	B10	2	F8
CNAG_00368	vacuolar-sorting protein 53 long isoform	2.02218	<0.0001	****	21	B11	2	F10
CNAG_00372	RSC7, chromatin structure-remodeling complex protein	2.8667	<0.0001	****	8	C12	1	D8
CNAG_00390	myotubularin	1.40996	0.0413	*	21	C1	2	G5
CNAG_00396	PKA1, AGC/PKA protein kinase	2.88946	<0.0001	****	20	B8	2	E4
CNAG_00405	KIC1, ste/ste20/ysk protein kinase	3.2535	<0.0001	****	19	B2	5	C9
CNAG_00422	hypothetical protein, variant	1.61597	<0.0001	****	21	D2	2	F4
CNAG_00448	V-type H -transporting ATPase subunit AC39	1.33825	0.0208	*	21	D11	5	C11
CNAG_00458	hypothetical protein, variant	2.6432	<0.0001	****	13	H9	1	F6
CNAG_00467	hypothetical protein, variant	3.14298	<0.0001	****	21	E5	2	F3
CNAG_00472	hypothetical protein	1.55293	0.0003	***	21	E8	2	F2
CNAG_00520	hypothetical protein	1.25485	0.0033	**	33	F12	4	C1
CNAG_00556	CCK1, Casein kinase I	1.41517	0.0353	*	20	B3	2	E10
CNAG_00570	PKR1, cAMP-dependent protein kinase regulator	0.379846	<0.0001	****	33	H7	4	C9
CNAG_00600	CAP60, capsular associated protein	4.56377	<0.0001	****	15	A7	1	G4
CNAG_00650	GRAM domain-containing protein	1.25716	0.0029	**	34	F12	4	D2
CNAG_00736	exocyst protein, variant	2.99469	<0.0001	****	21	G6	2	G1
CNAG_00746	capsular associated protein, CAS35	3.24021	<0.0001	****	7	B7	1	D3
CNAG_00768	hypothetical protein	1.36563	<0.0001	****	35	A1	4	D12
CNAG_00776	immunoreactive mannoprotein MP88,MP88	1.65743	0.0002	***	42	B6	6	A8
CNAG_00781	U6 snRNA-associated Sm-like protein LSm3	1.73272	<0.0001	****	35	A2	4	E1
CNAG_00788	NDH1, NADH dehydrogenase	3.2929	<0.0001	****	11	F1	1	E10
CNAG_00794	hypothetical protein	3.51606	<0.0001	****	9	F11	1	E3
CNAG_00799	cellulase	2.70027	<0.0001	****	5	B11	1	C7
CNAG_00850	plant-inducible protein	1.25697	0.0029	**	35	A10	4	E10
CNAG_00920	YjeF family protein	1.4632	0.0077	**	22	A6	2	H5
CNAG_00971	vacuolar fusion protein MON1	1.87479	<0.0001	****	22	B6	2	G11
CNAG_00991	flap endonuclease 1	2.69839	<0.0001	****	22	C1	2	G9
CNAG_00996	PMT4, dolichyl-phosphate-mannose-protein mannosyltransferase	0.246372	<0.0001	****	44	A3	6	B8
CNAG_01024	translocation protein SEC72	2.02108	<0.0001	****	44	D10	6	C11
CNAG_01050	hypothetical protein	1.54286	0.0004	***	17	B11	2	A7
CNAG_01126	guanine nucleotide exchange protein for ADP- robosylation factor	4.96005	<0.0001	****	3	H2	1	B5
CNAG_01172	PBX1, parallel beta-helix repeat protein	1.40428	0.0002	***	16	D12	1	G10
CNAG_01175	hypothetical protein	2.08867	<0.0001	****	3	F5	1	B8
CNAG_01211	hypothetical protein	1.55568	0.0003	***	22	G4	2	H1
CNAG_01213	hypothetical protein	2.01118	<0.0001	****	22	G6	5	D1
CNAG_01213	hypothetical protein	5.34401	<0.0001	****	22	G6	2	G10
CNAG_01243	SET101, histone-lysine N-methyltransferase, H3 lysine-4 specific	1.66581	<0.0001	****	20	A10	2	D11
CNAG_01294	IPK1, inositol-pentakisphosphate 2-kinase	0.219862	<0.0001	****	44	E9	6	B9
CNAG_01306	chromodomain-helicase-DNA-binding protein 3	1.40152	<0.0001	****	23	A6	3	B5
CNAG_01308	protein NRD1	1.69876	<0.0001	****	23	A7	3	B6
CNAG_01309	arf/Sar family protein	1.52679	<0.0001	****	23	A8	3	A12
CNAG_01310	Nucleolar protein	1.2768	0.0428	*	23	A9	3	A8
CNAG_01318	sodium/hydrogen exchanger 3	1.8311	<0.0001	****	4	E10	1	C5
CNAG_01338	xeroderma pigmentosum group C-complementing protein	1.406	<0.0001	****	23	A12	3	B4
CNAG_01377	UBP13, PAB-dependent poly(A)-specific ribonuclease subunit PAN2	1.68857	<0.0001	****	23	B12	2	H10
CNAG_01381	hypothetical protein	1.54544	<0.0001	****	23	C4	3	A2
CNAG_01411	hypothetical protein	1.40492	<0.0001	****	23	C12	3	B7
CNAG_01415	cytoplasmic protein	2.65445	<0.0001	****	23	D1	2	H11
CNAG_01419	hypothetical protein	2.95872	<0.0001	****	44	F2	6	D1
CNAG_01441	hypothetical protein, variant	1.29241	0.0479	*	8	A3	1	D11
CNAG_01472	endoplasmic reticulum protein	1.59272	<0.0001	****	23	D12	3	B8
CNAG_01504	hypothetical protein	1.95578	<0.0001	****	23	E8	2	H12
CNAG_01514	hypothetical protein	1.37215	0.0004	***	23	E12	3	A6
CNAG_01523	HOG1, putative mitogen-activated protein kinase	0.243522	<0.0001	****	4	G11	1	C2
CNAG_01536	myosin heavy chain	1.73783	<0.0001	****	23	F8	3	A4
CNAG_01551	GAT201,GATA family transcription factor	2.1222	<0.0001	****	0	C3	1	A2
CNAG_01557	CAM1, Calmodulin	1.33259	0.0256	*	23	G2	5	D5
CNAG_01647	translocation protein SEC66	2.09554	<0.0001	****	33	E9	4	C8
CNAG_01649	hypothetical protein	5.26081	<0.0001	****	24	A4	3	C6
CNAG_01658	hypothetical protein	2.35324	<0.0001	****	45	C11	6	D11
CNAG_01682	mitochondrial outer membrane 72K protein	1.29301	0.0208	*	24	A12	3	C1
CNAG_01722	vacuolar protein sorting-associated protein vps13	2.0222	<0.0001	****	11	A8	1	E12
CNAG_01731	hypothetical protein	1.45355	<0.0001	****	24	B11	3	B9
CNAG_01740	CDC12, septin	1.70495	<0.0001	****	24	C2	3	C5
CNAG_01850	TCO1, Two-component-like sensor kinase	2.51178	<0.0001	****	20	B9	2	D12
CNAG_01859	hypothetical protein	2.1466	<0.0001	****	43	F4	6	B2
CNAG_01875	wd-repeat protein	2.45576	<0.0001	****	43	F3	6	A12
CNAG_01918	cytoskeletal regulatory protein binding protein	4.35738	<0.0001	****	13	F1	1	F5
CNAG_01923	ATPase GET3	2.05556	<0.0001	****	24	F6	3	C8
CNAG_01938	KIN1, CAMK/CAMKL/KIN1 protein kinase	1.68957	<0.0001	****	20	B7	2	E7
CNAG_01941	glucan synthesis regulatory protein	1.42103	<0.0001	****	24	G5	3	B11
CNAG_02007	adenylate kinase 1	1.6932	<0.0001	****	9	A9	1	E1
CNAG_02051	kinesin family member 20/23	1.43198	<0.0001	****	25	A3	3	D10
CNAG_02052	dimeric dihydrodiol dehydrogenase	1.76799	<0.0001	****	25	A4	3	D5
CNAG_02067	vacuolar protein	1.39468	<0.0001	****	25	A11	3	D7
CNAG_02068	stromal membrane-associated protein	1.68515	<0.0001	****	25	A12	3	D11
CNAG_02095	cyclin	3.43958	<0.0001	****	44	G7	6	D2
CNAG_02109	type I inositol-1,4,5-trisphosphate 5- phosphatase 1	1.61694	<0.0001	****	25	B8	3	D2
CNAG_02115	NHP6B02, Non-histone chromosomal protein 6, putative	2.35082	<0.0001	****	20	A8	2	E3
CNAG_02153	TUP1, glucose repression regulatory protein	0.336632	<0.0001	****	25	C11	5	D7
CNAG_02172	ubiquitin-protein ligase	2.19895	<0.0001	****	43	H8	6	B6
CNAG_02173	transporter particle component	3.66818	<0.0001	****	19	A4	2	D2
CNAG_02196	CDC11, septin	2.36271	<0.0001	****	25	E1	3	D8
CNAG_02258	hypothetical protein, variant	1.49206	<0.0001	****	25	E12	3	D3
CNAG_02300	hypothetical protein	1.47463	<0.0001	****	25	G1	3	D1
CNAG_02310	casein kinase II subunit beta	1.67582	<0.0001	****	25	G5	3	C12
CNAG_02325	mitochondrial protein	2.0937	<0.0001	****	17	E6	2	A4
CNAG_02326	V-type proton ATPase catalytic subunit A	2.54938	<0.0001	****	17	E5	5	C7
CNAG_02350	hypothetical protein	1.47657	0.0284	*	42	F4	6	A6
CNAG_02387	hypothetical protein	1.6466	0.0003	***	42	A3	6	A9
CNAG_02400	hypothetical protein	1.41447	0.0001	***	6	D5	1	D2
CNAG_02408	hypothetical protein	1.28675	0.0276	*	26	A11	3	E8
CNAG_02416	hypothetical protein	1.30374	0.0126	*	26	A12	3	E3
CNAG_02419	hypothetical protein	1.83588	<0.0001	****	26	B2	3	E12
CNAG_02481	vacuolar protein	1.3217	0.0052	**	26	C12	3	E2
CNAG_02568	UBA/TS-N domain-containing protein	1.45371	<0.0001	****	26	F1	3	E11
CNAG_02575	Rab small monomeric GTPase	1.71281	<0.0001	****	26	F3	3	E6
CNAG_02684	hypothetical protein	1.55857	<0.0001	****	6	D8	1	D1
CNAG_02755	hypothetical protein	1.38884	0.0001	***	27	B3	3	F10
CNAG_02773	RRP6, exosome complex exonuclease Rrp6	1.31245	0.0082	**	27	C1	3	F12
CNAG_02790	galactinol synthase	1.33824	0.0065	**	9	H11	1	D12
CNAG_02795	Phosphoribosylglycinamide formyltransferase	1.60097	<0.0001	****	19	B11	2	C6
CNAG_02797	CPL1	2.65391	<0.0001	****	3	C9	1	B4
CNAG_02829	protein arginine N-methyltransferase 5	1.29983	0.0151	*	27	C10	3	F9
CNAG_02885	CAP64	5.61502	<0.0001	****	13	B8	1	F3
CNAG_02921	hypothetical protein	0.704868	0.0196	*	27	E3	3	F7
CNAG_02958	CFO2, ferroxidase	1.5333	<0.0001	****	10	C3	1	E5
CNAG_02975	hypothetical protein	1.83036	<0.0001	****	27	F5	5	D8
CNAG_03003	chromatin structure-remodeling complex subunit SFH1	2.1125	<0.0001	****	27	G5	3	F4
CNAG_03009	ERG28, putative ER membrane protein	1.83688	<0.0001	****	27	G9	3	F8
CNAG_03153	SEC14-1, SEC14 cytosolic factor	1.53873	<0.0001	****	28	B12	3	G2
CNAG_03161	hypothetical protein	1.6651	<0.0001	****	0	G5	1	A6
CNAG_03190	CCR4-NOT transcription complex subunit, CCR4	1.97779	<0.0001	****	43	H7	6	B4
CNAG_03202	CAC1, Adenylate cyclase	2.76517	<0.0001	****	14	B12	1	F11
CNAG_03234	cell wall surface anchor protein	1.52825	0.0008	***	19	F4	2	D5
CNAG_03235	THO complex subunit 1	1.77837	<0.0001	****	28	D7	3	G3
CNAG_03301	TIM13, mitochondrial import inner membrane translocase subunit TIM13	1.60368	0.0012	**	45	D7	6	E2
CNAG_03309	pre-mRNA-splicing factor CWC21	1.34092	0.0019	**	28	E12	3	G6
CNAG_03322	UXS1	2.97579	<0.0001	****	13	C2	1	F4
CNAG_03379	N-acetyltransferase 5	2.0776	<0.0001	****	28	G5	5	D9
CNAG_03380	hypothetical protein	2.0776	<0.0001	****	28	G6	3	G4
CNAG_03409	SKN7,osomolarity two-component system, response regulator SKN7	2.15279	<0.0001	****	2	F2	1	A10
CNAG_03483	protein GET1	2.23081	<0.0001	****	45	E1	6	E1
CNAG_03488	RRA1, Required for Rim101 Activation 1	1.34529	0.0015	**	29	B1	3	G10
CNAG_03528	AP-2 complex subunit alpha	2.16489	<0.0001	****	29	B8	3	G11
CNAG_03567	CBK1, AGC/NDR/NDR protein kinase	2.66058	<0.0001	****	16	D8	1	G11
CNAG_03622	TAO3, cell polarity protein mor2, variant	3.57943	<0.0001	****	17	E4	5	C6
CNAG_03628	hypothetical protein	1.44617	<0.0001	****	29	E7	3	H4
CNAG_03670	IRE1	1.84368	<0.0001	****	3	G4	1	B7
CNAG_03687	hypothetical protein	1.38545	0.0002	***	29	G4	3	G8
CNAG_03712	hypothetical protein	1.61038	0.001	***	45	F1	6	D12
CNAG_03766	ankyrin repeat-containing protein	1.443	0.0149	*	18	A2	2	B8
CNAG_03811	IRK5, AGC/YANK protein kinase	0.116396	<0.0001	****	45	F3	6	D3
CNAG_03821	phosphatidylinositol 3-kinase	2.27628	<0.0001	****	30	A11	3	H12
CNAG_03825	hypothetical protein, variant	1.30113	0.0142	*	30	A12	3	H10
CNAG_03869	hypothetical protein	1.81646	<0.0001	****	30	B12	3	H7
CNAG_03884	hypothetical protein	0.298887	<0.0001	****	4	G1	1	C1
CNAG_03909	hypothetical protein	1.2637	0.0018	**	30	D3	4	A2
CNAG_03916	glucose-6-phosphate isomerase	1.78545	<0.0001	****	17	B8	1	H4
CNAG_03932	RAD17, cell cycle checkpoint protein	2.51834	<0.0001	****	45	F12	6	E4
CNAG_03965	ribosome recycling factor	1.92252	<0.0001	****	17	B5	1	H5
CNAG_03984	hypothetical protein	1.32816	0.0037	**	30	E12	3	H11
CNAG_04005	cytoplasmic protein	2.13313	<0.0001	****	45	G11	6	D10
CNAG_04018	hypothetical protein	1.98867	<0.0001	****	1	G10	1	A8
CNAG_04048	53 kda brg1-associated factor b	2.65421	<0.0001	****	30	G7	3	H9
CNAG_04090	ATF1, activating transcription factor	1.47553	<0.0001	****	41	G11	5	B12
CNAG_04119	ROM2, rho guanyl-nucleotide exchange factor	1.60958	0.001	**	45	H8	6	D8
CNAG_04121	hypothetical protein	2.50764	<0.0001	****	43	B12	6	B3
CNAG_04123		2.24018	<0.0001	****	7	C5	1	D4
CNAG_04191	CEX1, SCYL protein kinase	1.32225	<0.0001	****	31	A12	4	A7
CNAG_04213	signal transducer	2.0503	<0.0001	****	42	E2	6	A2
CNAG_04285	hypothetical protein	1.47314	0.0055	**	19	C2	2	D6
CNAG_04293	VPS41, vacuolar protein sorting 41	1.53693	<0.0001	****	31	D5	4	A8
CNAG_04316	UTR1, NAD kinase	1.46003	<0.0001	****	35	C2	4	D11
CNAG_04320	CPS1, polysaccharide synthase Cps1p	1.51275	<0.0001	****	34	C10	4	D5
CNAG_04361	hypothetical protein	2.94763	<0.0001	****	31	E11	4	A6
CNAG_04505	GPA1, guanine nucleotide-binding protein subunit alpha	1.97635	<0.0001	****	8	E11	1	D7
CNAG_04514	CMGC/MAPK protein kinase, MPK1	1.747	<0.0001	****	7	D6	1	D5
CNAG_04650	actin-like protein arp6	1.49085	0.003	**	16	G10	2	A3
CNAG_04671	hypothetical protein	2.05662	<0.0001	****	32	A11	4	B6
CNAG_04674	ADA3, transcriptional adapter 3	1.60166	<0.0001	****	32	A12	4	B7
CNAG_04738	SAC6, fimbrin	1.34932	<0.0001	****	32	C1	4	B5
CNAG_04755	STE/STE11/BCK1 protein kinase, BCK1	1.55583	0.0043	**	42	C2	6	A3
CNAG_04806	golgi phosphoprotein 3	1.65629	<0.0001	****	32	D5	4	A11
CNAG_04859	rho family protein	1.66961	0.0002	***	43	H11	6	B1
CNAG_04904	clathrin heavy chain	3.61158	<0.0001	****	17	C7	1	H8
CNAG_04980	U6 snRNA-associated Sm-like protein LSm1	1.7863	<0.0001	****	3	D5	1	B6
CNAG_05008	hypothetical protein	0.722182	0.0007	***	32	G11	4	B3
CNAG_05040	hypothetical protein	1.47731	<0.0001	****	35	D6	4	D10
CNAG_05074	hypothetical protein	1.37676	0.001	***	13	F11	1	F8
CNAG_05218	ACA1, adenylyl cyclase-associated protein	2.1656	<0.0001	****	32	H6	4	B4
CNAG_05248	clathrin binding protein	5.94976	<0.0001	****	47	A9	6	F5
CNAG_05276	histone deacetylase 1/2	1.42217	<0.0001	****	33	A11	4	B11
CNAG_05305	hypothetical protein	2.42127	<0.0001	****	33	B6	4	B8
CNAG_05313	hypothetical protein	2.59701	<0.0001	****	42	A8	6	A7
CNAG_05314	GLO3, ADP-ribosylation factor GTPase-activating protein 2/3	1.62732	<0.0001	****	33	B8	4	B9
CNAG_05340	Monosaccharide transporter	1.63087	<0.0001	****	0	A9	1	A3
CNAG_05349	hypothetical protein	1.83843	<0.0001	****	10	C12	1	E4
CNAG_05367	hypothetical protein	1.23457	0.0123	*	35	G2	4	D9
CNAG_05424	hypothetical protein	2.07838	<0.0001	****	12	C2	1	F1
CNAG_05429	hypothetical protein	1.78142	<0.0001	****	4	E12	1	C4
CNAG_05482	hypothetical protein	1.24212	0.0076	**	36	A3	4	G8
CNAG_05565	hypothetical protein	1.33981	<0.0001	****	36	B7	4	G9
CNAG_05583	GCS1, ceramide glucosyltransferase	1.43654	<0.0001	****	15	B10	1	G2
CNAG_05590	TCO2 ,Two-component-like sensor kinase	1.34385	0.005	**	0	A7	1	A4
CNAG_05674	solute carrier family 35, member E1	2.25143	<0.0001	****	12	A4	1	F2
CNAG_05690	RPD304, histone deacetylase RPD3	1.71564	<0.0001	****	44	B2	6	C10
CNAG_05816	hypothetical protein	0.770595	0.0175	*	36	G10	4	G3
CNAG_05817	GMT1, GDP-mannose transporter 1	2.78238	<0.0001	****	9	A7	1	E2
CNAG_05838	RGD1, rho GTPase activating protein (GAP) homolog	1.77363	<0.0001	****	20	A5	2	D9
CNAG_05843	translation initiation factor 4E	3.14409	<0.0001	****	0	H5	1	A5
CNAG_05893	hypothetical protein	1.45884	<0.0001	****	17	A10	1	H2
CNAG_05898	precorrin-2 dehydrogenase/sirohydrochlorin ferrochelatase	0.302331	<0.0001	****	47	F4	6	E12
CNAG_05971	hypothetical protein	1.70161	<0.0001	****	37	B11	4	H4
CNAG_06068	chromatin structure-remodeling complex subunit RSC1/2	1.95467	<0.0001	****	43	H2	6	B5
CNAG_06080	inositol/phosphatidylinositol phosphatase	2.2534	<0.0001	****	37	D6	4	H3
CNAG_06119	spermine transporter	0.647261	<0.0001	****	37	D10	4	H5
CNAG_06230	hypothetical protein, UUT1	6.14991	<0.0001	****	7	G12	5	C4
CNAG_06309	hypothetical protein	1.3169	0.0172	*	8	C2	1	D10
CNAG_06401	RIC8 guanine nucleotide exchange factor	2.31378	<0.0001	****	6	E9	1	C12
CNAG_06416	DAP2, dipeptidyl aminopeptidase	1.27119	0.0011	**	38	D5	4	H11
CNAG_06469	APT1, Phospholipid-translocating ATPase	1.48553	0.0036	**	19	B12	2	D1
CNAG_06524	FRE3, hypothetical protein	1.96803	<0.0001	****	44	B1	6	C12
CNAG_06627	pre-mRNA-processing factor 40	1.30747	<0.0001	****	38	G12	4	H10
CNAG_06675	hypothetical protein	1.56953	<0.0001	****	39	A4	5	A12
CNAG_06688	mitofusin	1.56463	0.0002	***	17	D5	2	A5
CNAG_06716	hypothetical protein	1.6282	<0.0001	****	15	H7	1	G3
CNAG_06813	CAP1alpha, O-glucosyltransferase, putative	1.64587	<0.0001	****	11	D5	1	E8
CNAG_06837	PH domain-containing protein	1.57635	0.0001	***	19	A1	2	C9
CNAG_06971	MYO2alpha, myosin class v heavy chain	2.29893	<0.0001	****	39	G2	5	E1
CNAG_07318	AP-1 complex subunit gamma-1	2.68923	<0.0001	****	43	A4	6	B7
CNAG_07388	hypothetical protein	1.30475	0.0289	*	4	C8	1	C6
CNAG_07408	STE20alpha, STE/STE20/PAKA protein kinase, variant	1.91384	<0.0001	****	48	F4	6	G1
CNAG_07474	AP-2 complex subunit mu-1	1.2636	0.0018	**	33	E2	4	C7
CNAG_07534	TRS130, Trafficking protein particle complex II-specific subunit 130	1.87968	<0.0001	****	40	D5	5	E3
CNAG_07554	CAP10	7.04163	<0.0001	****	3	D1	1	B3
CNAG_07636	CSR2, protoplast regeneration and killer toxin resistance protein	4.14342	<0.0001	****	17	D2	1	H9
CNAG_07692	nucleoside phosphatase	1.68957	<0.0001	****	40	G10	5	B6
CNAG_07719	26S protease regulatory subunit 7	1.41832	0.0001	***	17	B1	1	H6
CNAG_07873	MIPC synthase	2.60758	<0.0001	****	34	A4	4	D3

## Sheet: S1E - HMDM all
CNAG	Product Description	Uptake score	Hit	Notes	Library Plate	Library Well	Hits Plate	Hits Well
CNAG_00068	specific RNA polymerase II transcription factor	0.166299			42	A5	6	A5
CNAG_00106	TCO5	0.77			3	E1	1	B11
CNAG_00110	HPI3, hypothetical protein	1.63546	Y		20	E6	2	E9		Notes:
CNAG_00129	hypothetical protein	0.878			5	B7	1	C9		[6]	two replicates
CNAG_00151	transcription elongation regulator 1	1.67575	Y		20	F4	2	E6		[8]	duplicate well added due to clumpiness and/or poor growth
CNAG_00156	SP1, Putative zinc finger transcription factor	1.209			5	A7	1	C8
CNAG_00236	8-Amino-7-oxononanoate synthase	0.892			8	G10	1	D9
CNAG_00240	hypothetical protein	1.13034			18	G1	2	B7
CNAG_00248	ESCRT-II complex subunit VPS36	0.821423			20	H1	2	E8
CNAG_00252	transcription elongation factor B, polypeptide 1	0.96866			20	H4	2	E11
CNAG_00263	serine/threonine/tyrosine-interacting protein	1.0468			33	E1	4	B12
CNAG_00278	methionine aminopeptidase, type I	0.946177			18	A1	2	B11
CNAG_00288	oligoribonuclease	0.736113			21	A1	2	F11
CNAG_00289	hypothetical protein	0.939732			21	A2	2	F7
CNAG_00290	Aminopeptidase	0.918219			21	A3	2	F5
CNAG_00316	rdgB/HAM1 family non-canonical purine NTP pyrophosphatase	0.737588			21	A11	2	F9
CNAG_00317	hypothetical protein	0.685873			21	A12	2	F12
CNAG_00322	hypothetical protein	0.997194			21	B1	2	G3
CNAG_00354	vacuolar protein 8	1.75689	Y		18	B8	2	C1
CNAG_00367	DYN5, dynactin 5	1.45079	Y		21	B10	2	F8
CNAG_00368	vacuolar-sorting protein 53 long isoform	1.2521			21	B11	2	F10
CNAG_00371	methylglutaconyl-CoA hydratase	0.730611			21	B12	2	G4
CNAG_00372	RSC7, chromatin structure-remodeling complex protein	2.073	Y		8	C12	1	D8
CNAG_00384	RAD51-like protein 2	0.836318			17	B3	2	A8
CNAG_00390	myotubularin	0.935518			21	C1	2	G5
CNAG_00396	PKA1, AGC/PKA protein kinase	1.84266	Y		20	B8	2	E4
CNAG_00397	2-oxoisovalerate dehydrogenase E1 component, beta subunit	1.10099			21	C3	2	G2
CNAG_00405	KIC1, ste/ste20/ysk protein kinase	0.905964			19	B2	5	C9
CNAG_00408	PPH3, serine/threonine-protein phosphatase PP-X isozyme 1	1.23646			21	C7	2	F1
CNAG_00416	f-box/wd-repeat protein lin-23	0.863034			21	C12	2	E12
CNAG_00419	DNA polymerase beta subunit	0.771909			21	D1	2	G6
CNAG_00422	hypothetical protein, variant	0.940022			21	D2	2	F4
CNAG_00448	V-type H -transporting ATPase subunit AC39	1.28698	Y		21	D11	5	C11
CNAG_00451	cytoplasmic protein	1.10427			21	D12	2	G8
CNAG_00458	hypothetical protein, variant	1.634	Y		13	H9	1	F6
CNAG_00467	hypothetical protein, variant	1.3522			21	E5	2	F3
CNAG_00472	hypothetical protein	0.899117			21	E8	2	F2
CNAG_00520	hypothetical protein	1.0681			33	F12	4	C1
CNAG_00529	sulfite transporter	1.1192			33	G5	4	B10
CNAG_00556	CCK1, Casein kinase I	1.05932			20	B3	2	E10
CNAG_00570	PKR1, cAMP-dependent protein kinase regulator	0.514467	Y		33	H7	4	C9
CNAG_00586	hypothetical protein	0.959856			34	E1	4	C10
CNAG_00600	CAP60, capsular associated protein	4.055	Y		15	A7	1	G4
CNAG_00622	ARG8, Acetylornithine aminotransferase	1.08361			34	E12	5	D10
CNAG_00627	specific transcriptional repressor	1.05			1	D12	1	A9
CNAG_00647	hypothetical protein	1.00078			18	A10	2	B12
CNAG_00650	GRAM domain-containing protein	1.39986	Y		34	F12	4	D2
CNAG_00736	exocyst protein, variant	2.255	Y		21	G6	2	G1
CNAG_00746	capsular associated protein, CAS35	2.76	Y		7	B7	1	D3
CNAG_00768	hypothetical protein	0.973474			35	A1	4	D12
CNAG_00776	immunoreactive mannoprotein MP88,MP88	0.207467			42	B6	6	A8
CNAG_00781	U6 snRNA-associated Sm-like protein LSm3	1.85966	Y		35	A2	4	E1
CNAG_00788	NDH1, NADH dehydrogenase	2.155	Y		11	F1	1	E10
CNAG_00794	hypothetical protein	3.677	Y		9	F11	1	E3
CNAG_00795	Putative flocculin	1.14794			35	A3	4	E2
CNAG_00799	cellulase	0.978			5	B11	1	C7
CNAG_00801	hypothetical protein	1.02979			35	A4	4	E3
CNAG_00810	polynucleotide kinase 3'-phosphatase	0.817935			35	A5	4	E4
CNAG_00824	ubiquitin-conjugating enzyme E2 2	1.24691			44	D6	6	C2
CNAG_00835	hypothetical protein	1.27661			35	A6	4	E6
CNAG_00837	hypothetical protein	1.06893			35	A7	4	E7
CNAG_00843	Salicylate hydroxylase	1.00603			35	A8	4	E8
CNAG_00848	hypothetical protein, hypothetical protein, variant 2, hypothetical protein, variant 1	1.26325			35	A9	4	E9
CNAG_00850	plant-inducible protein	1.21288			35	A10	4	E10
CNAG_00851	hypothetical protein	2.1387			44	D7	6	B12
CNAG_00872	ATP-dependent DNA helicase	1.12873			35	A11	4	E11
CNAG_00875	rab family protein	0.928955			35	A12	4	E12
CNAG_00887	hypothetical protein	1.044			16	A4	1	G5
CNAG_00889	hypothetical protein, variant	1.2554			19	D12	2	C7
CNAG_00920	YjeF family protein	1.38621	Y		22	A6	2	H5
CNAG_00967	hypothetical protein	0.714034			44	D9	6	C3
CNAG_00971	vacuolar fusion protein MON1	0.797595			22	B6	2	G11
CNAG_00989	UCH2, ubiquitin carboxyl-terminal hydrolase L5	1.04371			22	B12	2	H7
CNAG_00991	flap endonuclease 1	1.17336		[8]	22	C1	2	G9
CNAG_00991	flap endonuclease 1	0.932307	Y	[8]	22	C1	5	C12
CNAG_00996	PMT4, dolichyl-phosphate-mannose-protein mannosyltransferase	0.270209			44	A3	6	B8
CNAG_01002	hypothetical protein	0.572968	Y		22	C4	2	G12
CNAG_01024	translocation protein SEC72	4.11285	Y		44	D10	6	C11
CNAG_01032	hypothetical protein	1.03964			22	D1	2	H6
CNAG_01050	hypothetical protein	0.706512			17	B11	2	A7
CNAG_01069	hypothetical protein	1.122			1	A1	1	A7
CNAG_01095	BEM46 family protein	0.759426			22	E1	2	H2
CNAG_01109	hypothetical protein	1.586			2	A3	1	A11
CNAG_01126	guanine nucleotide exchange protein for ADP- robosylation factor	1.163			3	H2	1	B5
CNAG_01133	mitochondrial protein	1.17274			22	F1	2	H3
CNAG_01172	PBX1, parallel beta-helix repeat protein	2.452	Y		16	D12	1	G10
CNAG_01175	hypothetical protein	1.574			3	F5	1	B8
CNAG_01190	vesicle transporter SEC22	0.647666			22	G1	2	H4
CNAG_01196	tyrosyl-DNA phosphodiesterase 1	2.40071			44	E6	6	B11
CNAG_01211	hypothetical protein	1.43671	Y		22	G4	2	H1
CNAG_01213	hypothetical protein	1.09542	Y	[8]	22	G6	2	G10
CNAG_01213	hypothetical protein	2.33303	Y	[8]	22	G6	5	D1
CNAG_01243	SET101, histone-lysine N-methyltransferase, H3 lysine-4 specific	0.89053			20	A10	2	D11
CNAG_01261	myosin I binding protein	0.821			15	B12	1	G1
CNAG_01265	charged multivesicular body protein 6	3.37125	Y		44	E7	6	B10
CNAG_01294	IPK1, inositol-pentakisphosphate 2-kinase	0.107254			44	E9	6	B9
CNAG_01295	acyl carrier protein	1.46401	Y		23	A1	3	A11
CNAG_01297	hypothetical protein	1.34944	Y		23	A2	3	A3
CNAG_01302	hypothetical protein	1.29894	Y		23	A5	3	A7
CNAG_01306	chromodomain-helicase-DNA-binding protein 3	0.906728			23	A6	3	B5
CNAG_01308	protein NRD1	0.966954			23	A7	3	B6
CNAG_01309	arf/Sar family protein	1.0082			23	A8	3	A12
CNAG_01310	Nucleolar protein	1.13927			23	A9	3	A8
CNAG_01318	sodium/hydrogen exchanger 3	1.532			4	E10	1	C5
CNAG_01338	xeroderma pigmentosum group C-complementing protein	1.45143	Y		23	A12	3	B4
CNAG_01339	cytoplasmic protein	1.11542			23	B1	3	A10
CNAG_01377	UBP13, PAB-dependent poly(A)-specific ribonuclease subunit PAN2	1.05512			23	B12	2	H10
CNAG_01381	hypothetical protein	1.69869	Y		23	C4	3	A2
CNAG_01390	adenine phosphoribosyltransferase	0.404108			44	F1	6	C4
CNAG_01411	hypothetical protein	0.907675			23	C12	3	B7
CNAG_01415	cytoplasmic protein	0.61015	Y	[8]	23	D1	2	H11
CNAG_01415	cytoplasmic protein	1.2976	Y	[8]	23	D1	5	D2
CNAG_01416	hypothetical protein	0.315649	Y		23	D2	3	A5
CNAG_01419	hypothetical protein	0.998924			44	F2	6	D1
CNAG_01440	hypothetical protein	2.64459	Y		44	F5	6	C7
CNAG_01441	hypothetical protein, variant	0.856			8	A3	1	D11
CNAG_01472	endoplasmic reticulum protein	0.815956			23	D12	3	B8
CNAG_01473	hypothetical protein	1.32694	Y		23	E1	3	A9
CNAG_01504	hypothetical protein	0.660539			23	E8	2	H12
CNAG_01507	protein CGI121	0.220716		[6]	42	H8	6	A4
CNAG_01514	hypothetical protein	1.26883	Y		23	E12	3	A6
CNAG_01518	Phosphoglycerate mutase	1.05004			23	F1	3	B1
CNAG_01523	HOG1, putative mitogen-activated protein kinase	0.175	Y		4	G11	1	C2
CNAG_01536	myosin heavy chain	0.569255	Y	[8]	23	F8	3	A4
CNAG_01536	myosin heavy chain	1.30916	Y	[8]	23	F8	5	D3
CNAG_01537	ATP-dependent RNA helicase VAD1	0.746019			45	C2	6	D4
CNAG_01551	GAT201,GATA family transcription factor	1.039			0	C3	1	A2
CNAG_01555	hypothetical protein	1.01015			23	F12	3	B3
CNAG_01557	CAM1, Calmodulin	1.16107			23	G2	5	D5
CNAG_01583	vacuolar-sorting protein SNF7	0.814679			23	G11	2	H9
CNAG_01602	IQ domain-containing calmodulin-binding protein	0.840132			33	E11	4	C6
CNAG_01616	hypothetical protein	0.554034			45	C7	6	D5
CNAG_01636	peptidyl-prolyl cis-trans isomerase-like 1	1.19821			24	A1	3	C2
CNAG_01647	translocation protein SEC66	2.94795	Y		33	E9	4	C8
CNAG_01648	Histone H4	1.20618			24	A3	3	C4
CNAG_01649	hypothetical protein	2.8913	Y		24	A4	3	C6
CNAG_01658	hypothetical protein	4.1794	Y		45	C11	6	D11
CNAG_01673	hypothetical protein	0.968445			24	A9	3	B10
CNAG_01675	tagatose-bisphosphate aldolase	1.11924			24	A11	3	B12
CNAG_01682	mitochondrial outer membrane 72K protein	1.19048			24	A12	3	C1
CNAG_01716	hypothetical protein	0.515058			45	D1	6	D9
CNAG_01720	VPS23, ESCRT-I complex subunit TSG101	1.01551			24	B9	3	C11
CNAG_01722	vacuolar protein sorting-associated protein vps13	1.8	Y		11	A8	1	E12
CNAG_01731	hypothetical protein	1.25757			24	B11	3	B9
CNAG_01739	hypothetical protein	0.947398			24	C1	3	C10
CNAG_01740	CDC12, septin	1.68593	Y		24	C2	3	C5
CNAG_01779	hypothetical protein	0.854683			24	C9	3	C7
CNAG_01850	TCO1, Two-component-like sensor kinase	1.17304			20	B9	2	D12
CNAG_01855	hypothetical protein	1.04473			19	A3	2	C4
CNAG_01859	hypothetical protein	1.91112			43	F4	6	B2
CNAG_01860	ornithine cyclodeaminase	0.99887			33	E12	4	C4
CNAG_01875	wd-repeat protein	5.36784	Y	[6]	43	F3	6	A12
CNAG_01918	cytoskeletal regulatory protein binding protein	1.581			13	F1	1	F5
CNAG_01923	ATPase GET3	1.56727	Y		24	F6	3	C8
CNAG_01938	KIN1, CAMK/CAMKL/KIN1 protein kinase	1.52148	Y		20	B7	2	E7
CNAG_01941	glucan synthesis regulatory protein	1.03225			24	G5	3	B11
CNAG_02007	adenylate kinase 1	1.152			9	A9	1	E1
CNAG_02020	SWR1-complex protein 4	1.30263	Y		24	H7	5	D6
CNAG_02039	integral membrane protein, variant	1.08074			25	A1	3	D6
CNAG_02050	QDR1, Putative MFS multidrug transporter	1.25611			25	A2	3	D9
CNAG_02051	kinesin family member 20/23	1.19495			25	A3	3	D10
CNAG_02052	dimeric dihydrodiol dehydrogenase	1.70208	Y		25	A4	3	D5
CNAG_02059	CCR4-Not complex subunit Caf16	0.969429			25	A8	3	D12
CNAG_02067	vacuolar protein	0.970647			25	A11	3	D7
CNAG_02068	stromal membrane-associated protein	1.16658			25	A12	3	D11
CNAG_02095	cyclin	1.19774			44	G7	6	D2
CNAG_02109	type I inositol-1,4,5-trisphosphate 5- phosphatase 1	1.63721	Y		25	B8	3	D2
CNAG_02115	NHP6B02, Non-histone chromosomal protein 6, putative	1.25217	Y	[8]	20	A8	2	E3
CNAG_02115	NHP6B02, Non-histone chromosomal protein 6, putative	1.53211	Y	[8]	20	A8	5	C10
CNAG_02153	TUP1, glucose repression regulatory protein	0.855375			25	C11	5	D7
CNAG_02156	hypothetical protein	1.21813			25	C12	3	E1
CNAG_02167	vacuolar protein sorting-associated protein 27	0.956667			19	C9	2	D7
CNAG_02172	ubiquitin-protein ligase	0.548704			43	H8	6	B6
CNAG_02173	transporter particle component	1.11873			19	A4	2	D2
CNAG_02181	dihydrokaempferol 4-reductase	0.937604			18	D12	2	B1
CNAG_02196	CDC11, septin	1.81866	Y		25	E1	3	D8
CNAG_02221	ZIP3, solute carrier family 39 (zinc transporter), member 9	1.1414			19	A9	2	C10
CNAG_02240	cytoplasmic protein	0.554633	Y		18	C12	2	A11
CNAG_02258	hypothetical protein, variant	1.10968			25	E12	3	D3
CNAG_02300	hypothetical protein	1.29355	Y		25	G1	3	D1
CNAG_02310	casein kinase II subunit beta	1.06073			25	G5	3	C12
CNAG_02325	mitochondrial protein	0.840159			17	E6	2	A4
CNAG_02326	V-type proton ATPase catalytic subunit A	1.39952	Y		17	E5	5	C7
CNAG_02350	hypothetical protein	0.101482			42	F4	6	A6
CNAG_02362	hypothetical protein	1.37638	Y		26	A1	3	E4
CNAG_02363	SCR1 protein	1.17279			26	A2	3	E7
CNAG_02376	ISP2, Identified spore protein 2	1.20541			26	A5	3	E9
CNAG_02387	hypothetical protein	0.468743			42	A3	6	A9
CNAG_02400	hypothetical protein	0.754			6	D5	1	D2
CNAG_02408	hypothetical protein	1.14253			26	A11	3	E8
CNAG_02416	hypothetical protein	1.34737	Y		26	A12	3	E3
CNAG_02419	hypothetical protein	1.06714			26	B2	3	E12
CNAG_02481	vacuolar protein	1.31462	Y		26	C12	3	E2
CNAG_02556	phytanoyl-CoA dioxygenase	1.70699			44	H10	6	C9
CNAG_02568	UBA/TS-N domain-containing protein	1.17246			26	F1	3	E11
CNAG_02575	Rab small monomeric GTPase	1.39042	Y		26	F3	3	E6
CNAG_02674	hypothetical protein	0.861457			18	B12	2	B3
CNAG_02676	hypothetical protein	1.145			16	D1	1	G8
CNAG_02684	hypothetical protein	0.815			6	D8	1	D1
CNAG_02722	aldose reductase	0.954966			27	A1	3	F1
CNAG_02755	hypothetical protein	1.08217			27	B3	3	F10
CNAG_02773	RRP6, exosome complex exonuclease Rrp6	0.899187			27	C1	3	F12
CNAG_02790	galactinol synthase	1.43			9	H11	1	D12
CNAG_02795	Phosphoribosylglycinamide formyltransferase	1.1828			19	B11	2	C6
CNAG_02797	CPL1	2.737	Y		3	C9	1	B4
CNAG_02829	protein arginine N-methyltransferase 5	0.945307			27	C10	3	F9
CNAG_02885	CAP64	3.317	Y		13	B8	1	F3
CNAG_02921	hypothetical protein	0.870298			27	E3	3	F7
CNAG_02958	CFO2, ferroxidase	1.372			10	C3	1	E5
CNAG_02975	hypothetical protein	2.35863	Y		27	F5	5	D8
CNAG_02998	nuclear protein	0.988216			27	G4	3	F5
CNAG_03003	chromatin structure-remodeling complex subunit SFH1	1.64332	Y		27	G5	3	F4
CNAG_03009	ERG28, putative ER membrane protein	1.32643	Y		27	G9	3	F8
CNAG_03020	hypothetical protein	0.781582			27	G11	3	F11
CNAG_03033	hypothetical protein	0.00226069			45	D12	6	D6
CNAG_03048	Gluconokinase	0.689723			18	A5	2	A10
CNAG_03051	polyamine transporter	0.951			5	F12	1	C10
CNAG_03065	ER-derived vesicles protein ERV14	1.9617			45	B3	6	E3
CNAG_03097	hypothetical protein	1.00211			28	A12	3	G1
CNAG_03138	CUL3, ubiquitin-protein ligase	0.337265	Y		18	A12	2	A12
CNAG_03139	CHO2, Phosphatidylethanolamine N-methyltransferase	1.03408			18	A11	2	B9
CNAG_03153	SEC14-1, SEC14 cytosolic factor	1.25957	Y		28	B12	3	G2
CNAG_03161	hypothetical protein	1.455			0	G5	1	A6
CNAG_03171	SWE1, WEE protein kinase	1.26614	Y		28	C5	3	G5
CNAG_03173	DNA damage-binding protein 1	0.891			4	C5	1	C3
CNAG_03188	SET202, histone-lysine N-methyltransferase, H3 lysine-36 specific	1.34108			20	A9	2	E1
CNAG_03190	CCR4-NOT transcription complex subunit, CCR4	1.42981			43	H7	6	B4
CNAG_03202	CAC1, Adenylate cyclase	1.689	Y		14	B12	1	F11
CNAG_03234	cell wall surface anchor protein	1.74445	Y		19	F4	2	D5
CNAG_03235	THO complex subunit 1	1.43614	Y		28	D7	3	G3
CNAG_03250	hypothetical protein	0.266283			43	C2	6	A11
CNAG_03301	TIM13, mitochondrial import inner membrane translocase subunit TIM13	0.231948			45	D7	6	E2
CNAG_03309	pre-mRNA-splicing factor CWC21	1.24161			28	E12	3	G6
CNAG_03322	UXS1	0.975			13	C2	1	F4
CNAG_03379	N-acetyltransferase 5	1.96623	Y		28	G5	5	D9
CNAG_03380	hypothetical protein	0.889132			28	G6	3	G4
CNAG_03409	SKN7,osomolarity two-component system, response regulator SKN7	1.779	Y		2	F2	1	A10
CNAG_03444	hypothetical protein	0.844454			29	A1	3	G12
CNAG_03445	hypothetical protein	0.944964			29	A2	3	H2
CNAG_03451	hypothetical protein	0.885444			18	A9	2	B6
CNAG_03452	AFG1 family mitochondrial ATPase	0.882331			17	C12	2	A6
CNAG_03475	hypothetical protein	0.905498			29	A12	3	H3
CNAG_03483	protein GET1	4.63659	Y		45	E1	6	E1
CNAG_03488	RRA1, Required for Rim101 Activation 1	0.850071			29	B1	3	G10
CNAG_03528	AP-2 complex subunit alpha	1.04132			29	B8	3	G11
CNAG_03567	CBK1, AGC/NDR/NDR protein kinase	0.96			16	D8	1	G11
CNAG_03590	CKB1, casein kinase II subunit beta	1.01243			18	B9	2	A9
CNAG_03614	hypothetical protein	0.926144			29	E1	3	G9
CNAG_03622	TAO3, cell polarity protein mor2, variant	1.55504	Y		17	E4	5	C6
CNAG_03628	hypothetical protein	1.04616			29	E7	3	H4
CNAG_03639	hypothetical protein	1.0425			29	E12	3	H1
CNAG_03670	IRE1	0.991			3	G4	1	B7
CNAG_03681	peptidylprolyl isomerase domain and WD-repeat protein 1	1.9746			45	E10	6	D7
CNAG_03687	hypothetical protein	0.995344			29	G4	3	G8
CNAG_03712	hypothetical protein	1.14947			45	F1	6	D12
CNAG_03766	ankyrin repeat-containing protein	0.970538			18	A2	2	B8
CNAG_03770	hypothetical protein	0.886891			30	A1	3	H6
CNAG_03811	IRK5, AGC/YANK protein kinase	0.173576			45	F3	6	D3
CNAG_03821	phosphatidylinositol 3-kinase	1.83758	Y		30	A11	3	H12
CNAG_03825	hypothetical protein, variant	0.885703			30	A12	3	H10
CNAG_03869	hypothetical protein	0.988928			30	B12	3	H7
CNAG_03884	hypothetical protein	0.603			4	G1	1	C1
CNAG_03909	hypothetical protein	1.33507			30	D3	4	A2
CNAG_03916	glucose-6-phosphate isomerase	1.977	Y		17	B8	1	H4
CNAG_03932	RAD17, cell cycle checkpoint protein	1.07811			45	F12	6	E4
CNAG_03965	ribosome recycling factor	1.067			17	B5	1	H5
CNAG_03984	hypothetical protein	0.924032			30	E12	3	H11
CNAG_04005	cytoplasmic protein	0.780121			45	G11	6	D10
CNAG_04018	hypothetical protein	1.186			1	G10	1	A8
CNAG_04028	RNA binding protein	0.906263			34	A12	4	C11
CNAG_04036	hypothetical protein	0.928465			30	G4	3	H5
CNAG_04048	53 kda brg1-associated factor b	1.11147			30	G7	3	H9
CNAG_04090	ATF1, activating transcription factor	1.23895			41	G11	5	B12
CNAG_04094	hypothetical protein	1.09451			14	E10	5	C5
CNAG_04119	ROM2, rho guanyl-nucleotide exchange factor	3.88239	Y		45	H8	6	D8
CNAG_04121	hypothetical protein	0.0995746		[6]	43	B12	6	B3
CNAG_04123		1.521			7	C5	1	D4
CNAG_04128	GTPase inhibitor	1.22365			31	A1	4	A4
CNAG_04146	hypothetical protein	1.177			14	A3	1	F10
CNAG_04158	HIRA, Nucleosome assembly complex protein	2.01948			44	B3	6	C1
CNAG_04166	smad nuclear-interacting protein 1	2.12997			46	A3	6	E9
CNAG_04183	hypothetical protein	1.19466			31	A10	4	A5
CNAG_04188	O-methyltransferase	0.978638			31	A11	4	A9
CNAG_04191	CEX1, SCYL protein kinase	1.34132			31	A12	4	A7
CNAG_04213	signal transducer	0.319693			42	E2	6	A2
CNAG_04220	ATP-dependent DNA helicase II subunit 1	0.976			13	C4	1	F7
CNAG_04222	protein SDA1	1.27409			31	B12	4	A3
CNAG_04243	CDC24, cell division control protein 24	1.28172			33	C4	4	C5
CNAG_04268	APN2, exodeoxyribonuclease III	1.2888			35	B6	4	D6
CNAG_04285	hypothetical protein	1.33461			19	C2	2	D6
CNAG_04293	VPS41, vacuolar protein sorting 41	1.35934	Y		31	D5	4	A8
CNAG_04316	UTR1, NAD kinase	2.31747	Y		35	C2	4	D11
CNAG_04320	CPS1, polysaccharide synthase Cps1p	1.88255	Y		34	C10	4	D5
CNAG_04329	hypothetical protein	0.899887		[6]	46	B1	6	E6
CNAG_04361	hypothetical protein	1.64631	Y		31	E11	4	A6
CNAG_04403	CCCH zinc finger protein	1.20599			46	B10	6	E8
CNAG_04464		1.26454			46	C7	6	E7
CNAG_04505	GPA1, guanine nucleotide-binding protein subunit alpha	1.547			8	E11	1	D7
CNAG_04514	CMGC/MAPK protein kinase, MPK1	0.89			7	D6	1	D5
CNAG_04575	G2/mitotic-specific cyclin 1/2	0.801			11	D12	1	E9
CNAG_04620	hypothetical protein	1.43085	Y		19	E12	2	C5
CNAG_04649	peptide alpha-N-acetyltransferase	0.861353			16	G9	2	A2
CNAG_04650	actin-like protein arp6	1.01785			16	G10	2	A3
CNAG_04665	hypothetical protein	1.53339			46	D11	6	E10
CNAG_04671	hypothetical protein	3.25267	Y		32	A11	4	B6
CNAG_04674	ADA3, transcriptional adapter 3	1.37444	Y		32	A12	4	B7
CNAG_04738	SAC6, fimbrin	1.63785	Y		32	C1	4	B5
CNAG_04740	hypothetical protein	0.73			14	A1	1	F9
CNAG_04741	endosome protein	0.611			3	B1	1	B10
CNAG_04755	STE/STE11/BCK1 protein kinase, BCK1	0.599404			42	C2	6	A3
CNAG_04796	CNA1, calcineurin a catalytic subunit	0.515078			46	E12	6	E5
CNAG_04806	golgi phosphoprotein 3	1.67122	Y		32	D5	4	A11
CNAG_04828	Histone H3	1.134			11	E12	1	E7
CNAG_04855	hypothetical protein	1.20602			32	E1	4	B1
CNAG_04859	rho family protein	2.71059	Y		43	H11	6	B1
CNAG_04863	VPS25, ESCRT-II complex subunit VPS25	0.963233			20	A11	2	E2
CNAG_04901	hypothetical protein	0.935095			32	E12	4	A10
CNAG_04904	clathrin heavy chain	1.878	Y		17	C7	1	H8
CNAG_04961	URA3, orotidine 5'-phosphate decarboxylase	0.844695			32	G1	4	A12
CNAG_04980	U6 snRNA-associated Sm-like protein LSm1	1.259			3	D5	1	B6
CNAG_05008	hypothetical protein	1.07337			32	G11	4	B3
CNAG_05036	hypothetical protein	1.47289			46	H1	6	E11
CNAG_05040	hypothetical protein	1.40124	Y		35	D6	4	D10
CNAG_05071	sulfite reductase (NADPH) hemoprotein beta- component	1.27899			35	D12	4	D8
CNAG_05072	endopeptidase	0.773428			35	E1	4	F1
CNAG_05074	hypothetical protein	0.901			13	F11	1	F8
CNAG_05075	solute carrier family 20 (sodium-dependent phosphate transporter)	0.790937			34	A1	4	C12
CNAG_05077	glycosyl hydrolase, LPI11	0.526725			42	B5	6	A1
CNAG_05084	phospholipase A-2-activating protein	0.845629			35	E2	4	F2
CNAG_05090	quinone oxidoreductase	0.940659			35	E3	4	F3
CNAG_05092	hypothetical protein	0.840532			35	E4	4	F4
CNAG_05095	pod-specific dehydrogenase SAC25	0.985383			35	E5	4	F5
CNAG_05096	histone deacetylase 1/2, variant 1, histone deacetylase 1/2, histone deacetylase 1/2, variant 2	0.842618			35	E6	4	F7
CNAG_05097	YjeF family protein	0.774607			35	E7	4	F8
CNAG_05102	DNA repair protein rad5	0.82039			35	E8	4	F9
CNAG_05104	CAMK protein kinase, variant, CAMK protein kinase	0.875023			35	E9	4	F10
CNAG_05106	hypothetical protein	0.825717			35	E10	4	F11
CNAG_05109	CBS and PB1 domain-containing protein, variant, CBS and PB1 domain-containing protein	0.850233			35	E11	4	F12
CNAG_05116	DNA polymerase mu subunit	0.791793			35	E12	4	G1
CNAG_05153	GAT5, hypothetical protein	1.13188			41	G12	5	B10
CNAG_05159	hypothetical protein, variant	0.852			3	E12	1	B12
CNAG_05218	ACA1, adenylyl cyclase-associated protein	1.52082	Y		32	H6	4	B4
CNAG_05222	NRG1, transcriptional regulator Nrg1	0.985185			41	H10	5	E4
CNAG_05248	clathrin binding protein	8.51009	Y		47	A9	6	F5
CNAG_05276	histone deacetylase 1/2	1.57302	Y		33	A11	4	B11
CNAG_05282	APT4, Aminophospholipid translocase, putative	1.19137			33	A12	4	C2
CNAG_05305	hypothetical protein	2.76911	Y		33	B6	4	B8
CNAG_05307	beta-catenin-like protein 1	2.43525			47	B4	6	F2
CNAG_05313	hypothetical protein	0.581971			42	A8	6	A7
CNAG_05314	GLO3, ADP-ribosylation factor GTPase-activating protein 2/3	2.24825	Y		33	B8	4	B9
CNAG_05340	Monosaccharide transporter	1.694	Y		0	A9	1	A3
CNAG_05349	hypothetical protein	1.478			10	C12	1	E4
CNAG_05367	hypothetical protein	1.48483	Y		35	G2	4	D9
CNAG_05422	LIV11, virulence related protein of unknown function	1.01244			20	A1	2	D10
CNAG_05424	hypothetical protein	1.025			12	C2	1	F1
CNAG_05429	hypothetical protein	0.992			4	E12	1	C4
CNAG_05434	NADH dehydrogenase (ubiquinone) 1 alpha subcomplex 2	1.04393			35	H7	4	D7
CNAG_05444	NADPH dehydrogenase	0.822			11	A1	1	E6
CNAG_05464	mitochondrial protein	0.880887			36	A2	4	G6
CNAG_05471	Alpha-glucosidase	0.839233			37	A1	4	H2
CNAG_05482	hypothetical protein	0.935015			36	A3	4	G8
CNAG_05544	hypothetical protein	0.866762			36	B3	4	G10
CNAG_05550	hypothetical protein	0.926			2	D12	1	B1
CNAG_05563	HOS2, histone deacetylase	1.20958			20	A7	2	D8
CNAG_05565	hypothetical protein	0.90527			36	B7	4	G9
CNAG_05583	GCS1, ceramide glucosyltransferase	1.275			15	B10	1	G2
CNAG_05590	TCO2 ,Two-component-like sensor kinase	1.047			0	A7	1	A4
CNAG_05616	ABC transporter	0.818412			36	C8	4	G12
CNAG_05620	hypothetical protein	0.65901			36	C9	4	G5
CNAG_05642	nuclear protein	0.957			2	D1	1	B2
CNAG_05674	solute carrier family 35, member E1	1.544			12	A4	1	F2
CNAG_05690	RPD304, histone deacetylase RPD3	1.13724			44	B2	6	C10
CNAG_05723	Alcohol dehydrogenase	1.05531			19	A10	5	C8
CNAG_05724	hypothetical protein	0.887398			19	A11	2	C12
CNAG_05744	2-dehydropantoate 2-reductase	0.986165			18	A3	2	B4
CNAG_05745	cytoplasmic protein	1.08379			18	A4	2	B10
CNAG_05756	V-type ATPase, G subunit	0.343794	Y		36	F8	4	G4
CNAG_05778	WSC domain-containing protein, variant	1.416			15	A12	1	F12
CNAG_05788	hypothetical protein	1.89464	Y		36	G2	5	D11
CNAG_05804	nuclear pore complex protein Nup188	0.644209	Y		36	G8	4	G2
CNAG_05816	hypothetical protein	0.835929			36	G10	4	G3
CNAG_05817	GMT1, GDP-mannose transporter 1	2.589	Y		9	A7	1	E2
CNAG_05819	hypothetical protein	1.03724			47	E9	6	F3
CNAG_05837	hypothetical protein	0.966461			36	H3	4	G11
CNAG_05838	RGD1, rho GTPase activating protein (GAP) homolog	1.0599			20	A5	2	D9
CNAG_05843	translation initiation factor 4E	3.674	Y		0	H5	1	A5
CNAG_05893	hypothetical protein	0.955			17	A10	1	H2
CNAG_05898	precorrin-2 dehydrogenase/sirohydrochlorin ferrochelatase	0.157236			47	F4	6	E12
CNAG_05907	pyruvate carboxylase	0.813			3	G10	1	B9
CNAG_05926	U2 small nuclear ribonucleoprotein A'	1.46963	Y		37	B3	4	H1
CNAG_05967	hypothetical protein	1.18648			47	F10	6	F1
CNAG_05971	hypothetical protein	1.10784			37	B11	4	H4
CNAG_06068	chromatin structure-remodeling complex subunit RSC1/2	1.15513			43	H2	6	B5
CNAG_06080	inositol/phosphatidylinositol phosphatase	1.82863	Y		37	D6	4	H3
CNAG_06088	aspartate aminotransferase, mitochondrial	2.36546			47	H1	6	F4
CNAG_06100	hypothetical protein	0.88			16	A3	1	G6
CNAG_06119	spermine transporter	0.262495	Y		37	D10	4	H5
CNAG_06159	hypothetical protein	0.266526	Y		37	F2	4	H6
CNAG_06166	ATP-dependent DNA helicase MPH1	1.624	Y		17	A2	1	G12
CNAG_06230	hypothetical protein, UUT1	5.57835	Y		7	G12	5	C4
CNAG_06285	hypothetical protein	2.85679	Y		44	A9	6	C5
CNAG_06286	hypothetical protein	1.68952			44	A10	6	C6
CNAG_06294	hypothetical protein	1.16612			18	F12	2	C2
CNAG_06302	hypothetical protein	0.980759			38	A1	5	A4
CNAG_06309	hypothetical protein	1.154			8	C2	1	D10
CNAG_06313	phosphoglucomutase, variant	1.123			17	B6	1	H3
CNAG_06328	hypothetical protein	0.760936			38	A10	4	H7
CNAG_06329	high-affinity nicotinic acid transporter	1.01013			38	A11	5	A8
CNAG_06330	hypothetical protein	0.930803			38	A12	4	H12
CNAG_06376	vacuolar membrane protein	1.68415	Y		38	C7	5	A6
CNAG_06401	RIC8 guanine nucleotide exchange factor	1.812	Y		6	E9	1	C12
CNAG_06402	26S proteasome complex subunit DSS1	0.978511			19	A6	2	C8
CNAG_06416	DAP2, dipeptidyl aminopeptidase	0.871399			38	D5	4	H11
CNAG_06417	AP-2 complex subunit sigma	1.18933			38	D6	5	A5
CNAG_06418	PP2Cc protein phosphatase	0.973778			38	D7	5	A2
CNAG_06469	APT1, Phospholipid-translocating ATPase	1.13604			19	B12	2	D1
CNAG_06473	hypothetical protein	0.971715			38	E3	5	A9
CNAG_06475	hypothetical protein	0.947593			38	E4	5	A3
CNAG_06507	hypothetical protein	0.804683			38	E12	4	H9
CNAG_06524	FRE3, hypothetical protein	0.978061			44	B1	6	C12
CNAG_06627	pre-mRNA-processing factor 40	1.0833			38	G12	4	H10
CNAG_06631	myosin heavy chain	0.784247			38	H1	5	A7
CNAG_06649	Haloacid dehalogenase, type II	0.918583			19	A12	2	C11
CNAG_06675	hypothetical protein	0.90349			39	A4	5	A12
CNAG_06688	mitofusin	0.855723			17	D5	2	A5
CNAG_06707	hypothetical protein	0.907172			39	A10	5	B1
CNAG_06716	hypothetical protein	1.705	Y		15	H7	1	G3
CNAG_06813	CAP1alpha, O-glucosyltransferase, putative	1.789	Y		11	D5	1	E8
CNAG_06834	PMT1, dolichyl-phosphate-mannose-protein mannosyltransferase	0.803323			39	D10	5	D12
CNAG_06837	PH domain-containing protein	1.0587			19	A1	2	C9
CNAG_06863	hypothetical protein	0.966			5	E12	1	C11
CNAG_06884	hypothetical protein	0.919565			39	E11	5	A11
CNAG_06971	MYO2alpha, myosin class v heavy chain	1.92145	Y		39	G2	5	E1
CNAG_07005	BSP2, Armadillo/beta-catenin repeat protein	0.827897			18	A8	2	B5
CNAG_07306	hypothetical protein	1.02341			39	H1	5	A10
CNAG_07308	hypothetical protein	0.979			16	A12	1	G9
CNAG_07318	AP-1 complex subunit gamma-1	3.52386	Y		43	A4	6	B7
CNAG_07353	26S proteasome non-ATPase regulatory subunit 9	1.76495			48	E6	6	F11
CNAG_07373	Carbamoyl-phosphate synthase, large subunit	1.318			17	A6	1	H7
CNAG_07388	hypothetical protein	0.755			4	C8	1	C6
CNAG_07396	hypothetical protein	1.03627			40	A4	5	B8
CNAG_07408	STE20alpha, STE/STE20/PAKA protein kinase, variant	1.5894			48	F4	6	G1
CNAG_07431	MATE family multidrug resistance protein	0.919307			40	A12	5	B4
CNAG_07462	hypothetical protein	4.79814	Y		48	F7	6	F8
CNAG_07467	No result in FungiDB	2.02673			48	F8	6	F9
CNAG_07474	AP-2 complex subunit mu-1	1.12036			33	E2	4	C7
CNAG_07478	hypothetical protein	1.34388	Y		40	C1	5	B5
CNAG_07534	TRS130, Trafficking protein particle complex II-specific subunit 130	2.77769	Y		40	D5	5	E3
CNAG_07554	CAP10	5.62	Y		3	D1	1	B3
CNAG_07562	hypothetical protein	1.9515	Y		40	E3	5	E2
CNAG_07592	hypothetical protein	0.873372			40	E11	5	B3
CNAG_07609	ATP-dependent RNA helicase DDX51/DBP6	0.869637			19	G9	2	D3
CNAG_07614		0.245723			43	H1	6	A10
CNAG_07622	COP9 signalosome complex subunit 1	2.37576			44	A4	6	C8
CNAG_07636	CSR2, protoplast regeneration and killer toxin resistance protein	3.581	Y		17	D2	1	H9
CNAG_07662	hypothetical protein	1.085			16	A1	1	G7
CNAG_07692	nucleoside phosphatase	1.57422	Y		40	G10	5	B6
CNAG_07708	hypothetical protein	1.18264			40	H2	5	B7
CNAG_07719	26S protease regulatory subunit 7	1.451			17	B1	1	H6
CNAG_07738	hypothetical protein	1.1921			41	A1	5	C1
CNAG_07741	cytoplasmic protein	1.03647			41	A2	5	C2
CNAG_07748	tRNA (uracil-5-)-methyltransferase TRM9	1.38615	Y		41	A4	5	B11
CNAG_07767	hypothetical protein	1.17007			48	G7	6	F10
CNAG_07774	hypothetical protein	1.93016			48	G9	6	F7
CNAG_07809	hypothetical protein	1.21784			48	H5	6	F12
CNAG_07812	hypothetical protein	1.17253			48	H6	6	F6
CNAG_07864	U3 small nucleolar ribonucleoprotein IMP3	0.921			11	A11	1	E11
CNAG_07873	MIPC synthase	1.88019	Y		34	A4	4	D3
CNAG_07886	hypothetical protein	1.09734			41	D4	5	B9

## Sheet: S1F - HMDM hits
CNAG	Product Description	Uptake Score	Degree of Significance	P value	Library Plate	Library Well	Hits Plate	Hits Well
CNAG_00110	HPI3, hypothetical protein	1.63546	****	<0.0001	20	E6	2	E9
CNAG_00151	transcription elongation regulator 1	1.67575	****	<0.0001	20	F4	2	E6
CNAG_00354	vacuolar protein 8	1.75689	****	<0.0001	18	B8	2	C1
CNAG_00367	DYN5, dynactin 5	1.45079	**	0.0043	21	B10	2	F8
CNAG_00372	RSC7, chromatin structure-remodeling complex protein	2.07331	****	<0.0001	8	C12	1	D8
CNAG_00396	PKA1, AGC/PKA protein kinase	1.84266	****	<0.0001	20	B8	2	E4
CNAG_00448	V-type H -transporting ATPase subunit AC39	1.28698	*	0.049	21	D11	5	C11
CNAG_00458	hypothetical protein, variant	1.63352	*	0.0233	13	H9	1	F6
CNAG_00570	PKR1, cAMP-dependent protein kinase regulator	0.514467	***	0.0002	33	H7	4	C9
CNAG_00600	CAP60, capsular associated protein	4.0554	****	<0.0001	15	A7	1	G4
CNAG_00650	GRAM domain-containing protein	1.39986	**	0.007	34	F12	4	D2
CNAG_00736	exocyst protein, variant	2.255	****	<0.0001	21	G6	2	G1
CNAG_00746	capsular associated protein, CAS35	2.75998	****	<0.0001	7	B7	1	D3
CNAG_00781	U6 snRNA-associated Sm-like protein LSm3	1.85966	****	<0.0001	35	A2	4	E1
CNAG_00788	NDH1, NADH dehydrogenase	2.15504	****	<0.0001	11	F1	1	E10
CNAG_00794	hypothetical protein	3.67682	****	<0.0001	9	F11	1	E3
CNAG_00920	YjeF family protein	1.38621	*	0.0397	22	A6	2	H5
CNAG_01002	hypothetical protein	0.572968	**	0.0099	22	C4	2	G12
CNAG_01024	translocation protein SEC72	4.11285	****	<0.0001	44	D10	6	C11
CNAG_01172	PBX1, parallel beta-helix repeat protein	2.45156	****	<0.0001	16	D12	1	G10
CNAG_01211	hypothetical protein	1.43671	**	0.0072	22	G4	2	H1
CNAG_01213	hypothetical protein	2.33303	****	<0.0001	22	G6	5	D1
CNAG_01265	charged multivesicular body protein 6	3.37125	****	<0.0001	44	E7	6	B10
CNAG_01295	acyl carrier protein	1.46401	****	<0.0001	23	A1	3	A11
CNAG_01297	hypothetical protein	1.34944	***	0.0004	23	A2	3	A3
CNAG_01302	hypothetical protein	1.29894	**	0.0068	23	A5	3	A7
CNAG_01338	xeroderma pigmentosum group C-complementing protein	1.45143	****	<0.0001	23	A12	3	B4
CNAG_01381	hypothetical protein	1.69869	****	<0.0001	23	C4	3	A2
CNAG_01415	cytoplasmic protein	0.61015	*	0.0344	23	D1	2	H11
CNAG_01415	cytoplasmic protein	1.2976	*	0.0333	23	D1	5	D2
CNAG_01416	hypothetical protein	0.315649	****	<0.0001	23	D2	3	A5
CNAG_01440	hypothetical protein	2.64459	*	0.0364	44	F5	6	C7
CNAG_01473	hypothetical protein	1.32694	**	0.0015	23	E1	3	A9
CNAG_01514	hypothetical protein	1.26883	*	0.0303	23	E12	3	A6
CNAG_01523	HOG1, putative mitogen-activated protein kinase	0.175031	***	0.0003	4	G11	1	C2
CNAG_01536	myosin heavy chain	0.569255	****	<0.0001	23	F8	3	A4
CNAG_01536	myosin heavy chain	1.30916	*	0.0216	23	F8	5	D3
CNAG_01647	translocation protein SEC66	2.94795	****	<0.0001	33	E9	4	C8
CNAG_01649	hypothetical protein	2.8913	****	<0.0001	24	A4	3	C6
CNAG_01658	hypothetical protein	4.1794	****	<0.0001	45	C11	6	D11
CNAG_01722	vacuolar protein sorting-associated protein vps13	1.80002	***	0.0005	11	A8	1	E12
CNAG_01740	CDC12, septin	1.68593	****	<0.0001	24	C2	3	C5
CNAG_01875	wd-repeat protein	5.36784	ns	0.9058	43	F3	6	A12
CNAG_01923	ATPase GET3	1.56727	****	<0.0001	24	F6	3	C8
CNAG_01938	KIN1, CAMK/CAMKL/KIN1 protein kinase	1.52148	***	0.0003	20	B7	2	E7
CNAG_02020	SWR1-complex protein 4	1.30263	*	0.0276	24	H7	5	D6
CNAG_02052	dimeric dihydrodiol dehydrogenase	1.70208	****	<0.0001	25	A4	3	D5
CNAG_02109	type I inositol-1,4,5-trisphosphate 5- phosphatase 1	1.63721	****	<0.0001	25	B8	3	D2
CNAG_02115	NHP6B02, Non-histone chromosomal protein 6, putative	1.53211	****	<0.0001	20	A8	5	C10
CNAG_02196	CDC11, septin	1.81866	****	<0.0001	25	E1	3	D8
CNAG_02240	cytoplasmic protein	0.554633	**	0.0051	18	C12	2	A11
CNAG_02300	hypothetical protein	1.29355	**	0.0089	25	G1	3	D1
CNAG_02326	V-type proton ATPase catalytic subunit A	1.39952	***	0.0004	17	E5	5	C7
CNAG_02362	hypothetical protein	1.37638	****	<0.0001	26	A1	3	E4
CNAG_02416	hypothetical protein	1.34737	***	0.0005	26	A12	3	E3
CNAG_02481	vacuolar protein	1.31462	**	0.0029	26	C12	3	E2
CNAG_02575	Rab small monomeric GTPase	1.39042	****	<0.0001	26	F3	3	E6
CNAG_02797	CPL1	2.73723	****	<0.0001	3	C9	1	B4
CNAG_02885	CAP64	3.31725	****	<0.0001	13	B8	1	F3
CNAG_02975	hypothetical protein	2.35863	****	<0.0001	27	F5	5	D8
CNAG_03003	chromatin structure-remodeling complex subunit SFH1	1.64332	****	<0.0001	27	G5	3	F4
CNAG_03009	ERG28, putative ER membrane protein	1.32643	**	0.0015	27	G9	3	F8
CNAG_03138	CUL3, ubiquitin-protein ligase	0.337265	****	<0.0001	18	A12	2	A12
CNAG_03153	SEC14-1, SEC14 cytosolic factor	1.25957	*	0.0461	28	B12	3	G2
CNAG_03171	SWE1, WEE protein kinase	1.26614	*	0.0344	28	C5	3	G5
CNAG_03202	CAC1, Adenylate cyclase	1.68915	**	0.007	14	B12	1	F11
CNAG_03234	cell wall surface anchor protein	1.74445	****	<0.0001	19	F4	2	D5
CNAG_03235	THO complex subunit 1	1.43614	****	<0.0001	28	D7	3	G3
CNAG_03379	N-acetyltransferase 5	1.96623	****	<0.0001	28	G5	5	D9
CNAG_03409	SKN7,osomolarity two-component system, response regulator SKN7	1.77897	***	0.0008	2	F2	1	A10
CNAG_03483	protein GET1	4.63659	****	<0.0001	45	E1	6	E1
CNAG_03622	TAO3, cell polarity protein mor2, variant	1.55504	****	<0.0001	17	E4	5	C6
CNAG_03821	phosphatidylinositol 3-kinase	1.83758	****	<0.0001	30	A11	3	H12
CNAG_03916	glucose-6-phosphate isomerase	1.977	****	<0.0001	17	B8	1	H4
CNAG_04119	ROM2, rho guanyl-nucleotide exchange factor	3.88239	****	<0.0001	45	H8	6	D8
CNAG_04293	VPS41, vacuolar protein sorting 41	1.35934	*	0.0313	31	D5	4	A8
CNAG_04316	UTR1, NAD kinase	2.31747	****	<0.0001	35	C2	4	D11
CNAG_04320	CPS1, polysaccharide synthase Cps1p	1.88255	****	<0.0001	34	C10	4	D5
CNAG_04361	hypothetical protein	1.64631	****	<0.0001	31	E11	4	A6
CNAG_04620	hypothetical protein	1.43085	**	0.0089	19	E12	2	C5
CNAG_04671	hypothetical protein	3.25267	****	<0.0001	32	A11	4	B6
CNAG_04674	ADA3, transcriptional adapter 3	1.37444	*	0.0182	32	A12	4	B7
CNAG_04738	SAC6, fimbrin	1.63785	****	<0.0001	32	C1	4	B5
CNAG_04806	golgi phosphoprotein 3	1.67122	****	<0.0001	32	D5	4	A11
CNAG_04859	rho family protein	2.71059	*	0.022	43	H11	6	B1
CNAG_04904	clathrin heavy chain	1.87799	****	<0.0001	17	C7	1	H8
CNAG_05040	hypothetical protein	1.40124	**	0.0066	35	D6	4	D10
CNAG_05218	ACA1, adenylyl cyclase-associated protein	1.52082	****	<0.0001	32	H6	4	B4
CNAG_05248	clathrin binding protein	8.51009	****	<0.0001	47	A9	6	F5
CNAG_05276	histone deacetylase 1/2	1.57302	****	<0.0001	33	A11	4	B11
CNAG_05305	hypothetical protein	2.76911	****	<0.0001	33	B6	4	B8
CNAG_05314	GLO3, ADP-ribosylation factor GTPase-activating protein 2/3	2.24825	****	<0.0001	33	B8	4	B9
CNAG_05340	Monosaccharide transporter	1.69363	**	0.0063	0	A9	1	A3
CNAG_05367	hypothetical protein	1.48483	***	0.0002	35	G2	4	D9
CNAG_05756	V-type ATPase, G subunit	0.343794	****	<0.0001	36	F8	4	G4
CNAG_05788	hypothetical protein	1.89464	****	<0.0001	36	G2	5	D11
CNAG_05804	nuclear pore complex protein Nup188	0.644209	*	0.0356	36	G8	4	G2
CNAG_05817	GMT1, GDP-mannose transporter 1	2.58877	****	<0.0001	9	A7	1	E2
CNAG_05843	translation initiation factor 4E	3.67391	****	<0.0001	0	H5	1	A5
CNAG_05926	U2 small nuclear ribonucleoprotein A'	1.46963	***	0.0004	37	B3	4	H1
CNAG_06080	inositol/phosphatidylinositol phosphatase	1.82863	****	<0.0001	37	D6	4	H3
CNAG_06119	spermine transporter	0.262495	****	<0.0001	37	D10	4	H5
CNAG_06159	hypothetical protein	0.266526	****	<0.0001	37	F2	4	H6
CNAG_06166	ATP-dependent DNA helicase MPH1	1.62369	*	0.0287	17	A2	1	G12
CNAG_06230	hypothetical protein, UUT1	5.57835	****	<0.0001	7	G12	5	C4
CNAG_06285	hypothetical protein	2.85679	**	0.0068	44	A9	6	C5
CNAG_06376	vacuolar membrane protein	1.68415	****	<0.0001	38	C7	5	A6
CNAG_06401	RIC8 guanine nucleotide exchange factor	1.81217	***	0.0003	6	E9	1	C12
CNAG_06716	hypothetical protein	1.70468	**	0.0049	15	H7	1	G3
CNAG_06813	CAP1alpha, O-glucosyltransferase, putative	1.78945	***	0.0006	11	D5	1	E8
CNAG_06971	MYO2alpha, myosin class v heavy chain	1.92145	****	<0.0001	39	G2	5	E1
CNAG_07318	AP-1 complex subunit gamma-1	3.52386	****	<0.0001	43	A4	6	B7
CNAG_07462	hypothetical protein	4.79814	****	<0.0001	48	F7	6	F8
CNAG_07478	hypothetical protein	1.34388	**	0.0053	40	C1	5	B5
CNAG_07534	TRS130, Trafficking protein particle complex II-specific subunit 130	2.77769	****	<0.0001	40	D5	5	E3
CNAG_07554	CAP10	5.62028	****	<0.0001	3	D1	1	B3
CNAG_07562	hypothetical protein	1.9515	****	<0.0001	40	E3	5	E2
CNAG_07636	CSR2, protoplast regeneration and killer toxin resistance protein	3.58078	****	<0.0001	17	D2	1	H9
CNAG_07692	nucleoside phosphatase	1.57422	****	<0.0001	40	G10	5	B6
CNAG_07748	tRNA (uracil-5-)-methyltransferase TRM9	1.38615	***	0.0008	41	A4	5	B11
CNAG_07873	MIPC synthase	1.88019	****	<0.0001	34	A4	4	D3

## Sheet: S1G - Double hits
	Hits in both HMDM and BMDM screens
CNAG	Product Description
CNAG_00110	HPI3, hypothetical protein
CNAG_00151	transcription elongation regulator 1
CNAG_00354	vacuolar protein 8
CNAG_00367	DYN5, dynactin 5
CNAG_00372	RSC7, chromatin structure-remodeling complex protein
CNAG_00396	PKA1, AGC/PKA protein kinase
CNAG_00448	V-type H -transporting ATPase subunit AC39
CNAG_00458	hypothetical protein, variant
CNAG_00570	PKR1, cAMP-dependent protein kinase regulator
CNAG_00600	CAP60, capsular associated protein
CNAG_00650	GRAM domain-containing protein
CNAG_00736	exocyst protein, variant
CNAG_00746	capsular associated protein, CAS35
CNAG_00781	U6 snRNA-associated Sm-like protein LSm3
CNAG_00788	NDH1, NADH dehydrogenase
CNAG_00794	hypothetical protein
CNAG_00920	YjeF family protein
CNAG_01024	translocation protein SEC72
CNAG_01172	PBX1, parallel beta-helix repeat protein
CNAG_01211	hypothetical protein
CNAG_01213	hypothetical protein
CNAG_01338	xeroderma pigmentosum group C-complementing protein
CNAG_01381	hypothetical protein
CNAG_01415	cytoplasmic protein
CNAG_01514	hypothetical protein
CNAG_01523	HOG1, putative mitogen-activated protein kinase
CNAG_01536	myosin heavy chain
CNAG_01647	translocation protein SEC66
CNAG_01649	hypothetical protein
CNAG_01658	hypothetical protein
CNAG_01722	vacuolar protein sorting-associated protein vps13
CNAG_01740	CDC12, septin
CNAG_01875	wd-repeat protein
CNAG_01923	ATPase GET3
CNAG_01938	KIN1, CAMK/CAMKL/KIN1 protein kinase
CNAG_02052	dimeric dihydrodiol dehydrogenase
CNAG_02109	type I inositol-1,4,5-trisphosphate 5- phosphatase 1
CNAG_02115	NHP6B02, Non-histone chromosomal protein 6, putative
CNAG_02196	CDC11, septin
CNAG_02300	hypothetical protein
CNAG_02326	V-type proton ATPase catalytic subunit A
CNAG_02416	hypothetical protein
CNAG_02481	vacuolar protein
CNAG_02575	Rab small monomeric GTPase
CNAG_02797	CPL1
CNAG_02885	CAP64
CNAG_02975	hypothetical protein
CNAG_03003	chromatin structure-remodeling complex subunit SFH1
CNAG_03009	ERG28, putative ER membrane protein
CNAG_03153	SEC14-1, SEC14 cytosolic factor
CNAG_03202	CAC1, Adenylate cyclase
CNAG_03234	cell wall surface anchor protein
CNAG_03235	THO complex subunit 1
CNAG_03379	N-acetyltransferase 5
CNAG_03409	SKN7,osomolarity two-component system, response regulator SKN7
CNAG_03483	protein GET1
CNAG_03622	TAO3, cell polarity protein mor2, variant
CNAG_03821	phosphatidylinositol 3-kinase
CNAG_03916	glucose-6-phosphate isomerase
CNAG_04119	ROM2, rho guanyl-nucleotide exchange factor
CNAG_04293	VPS41, vacuolar protein sorting 41
CNAG_04316	UTR1, NAD kinase
CNAG_04320	CPS1, polysaccharide synthase Cps1p
CNAG_04361	hypothetical protein
CNAG_04671	hypothetical protein
CNAG_04674	ADA3, transcriptional adapter 3
CNAG_04738	SAC6, fimbrin
CNAG_04806	golgi phosphoprotein 3
CNAG_04859	rho family protein
CNAG_04904	clathrin heavy chain
CNAG_05040	hypothetical protein
CNAG_05218	ACA1, adenylyl cyclase-associated protein
CNAG_05248	clathrin binding protein
CNAG_05276	histone deacetylase 1/2
CNAG_05305	hypothetical protein
CNAG_05314	GLO3, ADP-ribosylation factor GTPase-activating protein 2/3
CNAG_05340	Monosaccharide transporter
CNAG_05367	hypothetical protein
CNAG_05817	GMT1, GDP-mannose transporter 1
CNAG_05843	translation initiation factor 4E
CNAG_06080	inositol/phosphatidylinositol phosphatase
CNAG_06119	spermine transporter
CNAG_06230	hypothetical protein, UUT1
CNAG_06401	RIC8 guanine nucleotide exchange factor
CNAG_06716	hypothetical protein
CNAG_06813	CAP1alpha, O-glucosyltransferase, putative
CNAG_06971	MYO2alpha, myosin class v heavy chain
CNAG_07318	AP-1 complex subunit gamma-1
CNAG_07534	TRS130, Trafficking protein particle complex II-specific subunit 130
CNAG_07554	CAP10
CNAG_07636	CSR2, protoplast regeneration and killer toxin resistance protein
CNAG_07692	nucleoside phosphatase
CNAG_07873	MIPC synthase
